# Supplementary material for: ‘Obesity’ is healthy for cetaceans? Evidence from pervasive positive selection in genes related to triacylglycerol metabolism
Source: Sci Rep. 2015 Sep 18;5:14187. doi: 10.1038/srep14187 (PMC4585638; doi:10.1038/srep14187)
Supplement: Supplementary Table S2 [file srep14187-s2.xls]

## Sheet: Sheet1
Supplementary Table S2: Analysis of the selective pressure acting on TAG metabolism genes derived from the all mammals dataset (branch-site model).
Gene	Models	lnL	2△lnL	p-value	parameter estimates	Positively selected sites
ABHD5	ancestral Rodentia
	ma	-11194.8	0	1	ω0 = 0.042 ω1 = 1.0 ω2 = 1.0
	ma0	-11194.8			ω0 = 0.042 ω1 = 1.0 ω2 = 1.0
	ancestral Primates
	ma	-11195.1	0	1	ω0 = 0.042 ω1 = 1.0 ω2 = 1.0
	ma0	-11195.1			ω0 = 0.042 ω1 = 1.0 ω2 = 1.0
	ancestral Cetartiodactyla
	ma	-11194.8	0	1	ω0 = 0.042 ω1 = 1.0 ω2 = 1.0
	ma0	-11194.8			ω0 = 0.042 ω1 = 1.0 ω2 = 1.0
	ancestral Cetaceans
	ma	-11191.1	0	1	ω0 = 0.041 ω1 = 1.0 ω2 = 1.0
	ma0	-11191.1			ω0 = 0.041 ω1 = 1.0 ω2 = 1.0
	ancestral Carnivora
	ma	-11195.1	0	1	ω0 = 0.042 ω1 = 1.0 ω2 = 1.0
	ma0	-11195.1			ω0 = 0.042 ω1 = 1.0 ω2 = 1.0
	terminal branch of Trichechus manatusl
	ma	-11179	0.23367	0.628816	ω0 = 0.042 ω1 = 1.0 ω2 = 2.529
	ma0	-11179.1			ω0 = 0.041 ω1 = 1.0 ω2 = 1.0
	ancestral pinniped
	ma	-11195.1	0	1	ω0 = 0.042 ω1 = 1.0 ω2 = 1.0
	ma0	-11195.1			ω0 = 0.042 ω1 = 1.0 ω2 = 1.0
	ancestral Chiroptera
	ma	-11195.1	0	1	ω0 = 0.042 ω1 = 1.0 ω2 = 1.0
	ma0	-11195.1			ω0 = 0.042 ω1 = 1.0 ω2 = 1.0
	combined marine mammals
	ma	-11176.6	0	1	ω0 = 0.04 ω1 = 1.0 ω2 = 1.0
	ma0	-11176.6			ω0 = 0.04 ω1 = 1.0 ω2 = 1.0
	------------------
ACACA	ancestral Chiroptera
	ma	-13813.5	-0.00117	1	ω0 = 0.023 ω1 = 1.0 ω2 = 1.0
	ma0	-13813.5			ω0 = 0.023 ω1 = 1.0 ω2 = 1.0
	ancestral Carnivora
	ma	-13814.9	0.009256	0.923355	ω0 = 0.023 ω1 = 1.0 ω2 = 1.0
	ma0	-13814.9			ω0 = 0.023 ω1 = 1.0 ω2 = 1.0
	ancestral Rodentia
	ma	-13814.8	-4e-06	1	ω0 = 0.023 ω1 = 1.0 ω2 = 1.027
	ma0	-13814.8			ω0 = 0.023 ω1 = 1.0 ω2 = 1.0
	ancestral Cetaceans
	ma	-13814.9	2e-06	0.998872	ω0 = 0.023 ω1 = 1.0 ω2 = 1.0
	ma0	-13814.9			ω0 = 0.023 ω1 = 1.0 ω2 = 1.0
	ancestral Cetartiodactyla
	ma	-13814.9	6e-06	0.998046	ω0 = 0.023 ω1 = 1.0 ω2 = 1.0
	ma0	-13814.9			ω0 = 0.023 ω1 = 1.0 ω2 = 1.0
	ancestral Primates
	ma	-13814.9	-0.131216	1	ω0 = 0.023 ω1 = 1.0 ω2 = 1.002
	ma0	-13814.8			ω0 = 0.023 ω1 = 1.0 ω2 = 1.0
	------------------
ACSL1	ancestral Cetartiodactyla
	ma	-26881.9	0.000298	0.986227	ω0 = 0.075 ω1 = 1.0 ω2 = 1.0
	ma0	-26881.9			ω0 = 0.075 ω1 = 1.0 ω2 = 1.0
	terminal branch of Ursus maritimus
	ma	-26828	93.5288	0	ω0 = 0.074 ω1 = 1.0 ω2 = 999.0	175 0.892 309 0.614 310 0.915 311 0.821 313 0.682 316 0.926 326 0.853 328 0.782 330 0.870 331 0.839 370 0.923 371 1.000** 372 1.000** 373 0.990* 375 0.999** 469 0.902
	ma0	-26874.8			ω0 = 0.074 ω1 = 1.0 ω2 = 1.0
	ancestral Carnivora
	ma	-26881.9	0.000762	0.977978	ω0 = 0.075 ω1 = 1.0 ω2 = 1.0
	ma0	-26881.9			ω0 = 0.075 ω1 = 1.0 ω2 = 1.0
	ancestral Primates
	ma	-26881.9	-0.000182	1	ω0 = 0.075 ω1 = 1.0 ω2 = 1.0
	ma0	-26881.9			ω0 = 0.075 ω1 = 1.0 ω2 = 1.0
	ancestral Chiroptera
	ma	-26881.9	-7.2e-05	1	ω0 = 0.075 ω1 = 1.0 ω2 = 1.0
	ma0	-26881.9			ω0 = 0.075 ω1 = 1.0 ω2 = 1.0
	ancestral Cetaceans
	ma	-26879.5	0.176648	0.67427	ω0 = 0.075 ω1 = 1.0 ω2 = 1.763
	ma0	-26879.6			ω0 = 0.075 ω1 = 1.0 ω2 = 1.0
	terminal branch of Trichechus manatusl
	ma	-26855.1	6.43283	0.011203	ω0 = 0.072 ω1 = 1.0 ω2 = 25.836	6 0.635 9 0.995** 33 0.813 40 0.870 46 0.981* 76 0.970* 79 0.949 104 0.922 115 0.666 140 0.856 141 0.737 163 0.830 187 0.981* 196 0.968* 197 0.917 217 0.845 247 0.910 254 0.955* 256 0.523 259 0.962* 261 0.945 263 0.812 295 0.905 335 0.959* 340 0.872 352 0.965* 359 0.981* 427 0.942 441 0.930 444 0.912 527 0.861 532 0.738 547 0.952* 648 0.919 683 0.694
	ma0	-26858.4			ω0 = 0.071 ω1 = 1.0 ω2 = 1.0
	ancestral pinniped
	ma	-26881.9	0.000376	0.984529	ω0 = 0.075 ω1 = 1.0 ω2 = 1.0
	ma0	-26881.9			ω0 = 0.075 ω1 = 1.0 ω2 = 1.0
	ancestral Rodentia
	ma	-26892.1	-20.3847	1	ω0 = 0.075 ω1 = 1.0 ω2 = 1.0
	ma0	-26881.9			ω0 = 0.075 ω1 = 1.0 ω2 = 1.0
	combined marine mammals
	ma	-26863.9	-4e-06	1	ω0 = 0.071 ω1 = 1.0 ω2 = 1.0
	ma0	-26863.9			ω0 = 0.071 ω1 = 1.0 ω2 = 1.0
	------------------
ACSL3	combined marine mammals
	ma	-17895.1	0	1	ω0 = 0.04 ω1 = 1.0 ω2 = 1.0
	ma0	-17895.1			ω0 = 0.04 ω1 = 1.0 ω2 = 1.0
	terminal branch of Ursus maritimus
	ma	-17897.1	0	1	ω0 = 0.041 ω1 = 1.0 ω2 = 1.0
	ma0	-17897.1			ω0 = 0.041 ω1 = 1.0 ω2 = 1.0
	ancestral Carnivora
	ma	-17897.6	0	1	ω0 = 0.041 ω1 = 1.0 ω2 = 1.0
	ma0	-17897.6			ω0 = 0.041 ω1 = 1.0 ω2 = 1.0
	ancestral Primates
	ma	-17896.3	0.262428	0.608457	ω0 = 0.041 ω1 = 1.0 ω2 = 8.132
	ma0	-17896.5			ω0 = 0.041 ω1 = 1.0 ω2 = 1.0
	ancestral Chiroptera
	ma	-17897.6	0	1	ω0 = 0.041 ω1 = 1.0 ω2 = 1.0
	ma0	-17897.6			ω0 = 0.041 ω1 = 1.0 ω2 = 1.0
	ancestral Rodentia
	ma	-17897.6	-8e-06	1	ω0 = 0.041 ω1 = 1.0 ω2 = 1.0
	ma0	-17897.6			ω0 = 0.041 ω1 = 1.0 ω2 = 1.0
	terminal branch of Trichechus manatusl
	ma	-17896.2	0	1	ω0 = 0.04 ω1 = 1.0 ω2 = 1.0
	ma0	-17896.2			ω0 = 0.04 ω1 = 1.0 ω2 = 1.0
	ancestral Cetaceans
	ma	-17896.3	0	1	ω0 = 0.04 ω1 = 1.0 ω2 = 1.0
	ma0	-17896.3			ω0 = 0.04 ω1 = 1.0 ω2 = 1.0
	ancestral Cetartiodactyla
	ma	-17896.8	0	1	ω0 = 0.041 ω1 = 1.0 ω2 = 1.0
	ma0	-17896.8			ω0 = 0.041 ω1 = 1.0 ω2 = 1.0
	ancestral pinniped
	ma	-17897.6	0	1	ω0 = 0.041 ω1 = 1.0 ω2 = 1.0
	ma0	-17897.6			ω0 = 0.041 ω1 = 1.0 ω2 = 1.0
	------------------
ACSL4	combined marine mammals
	ma	-16320	0.457542	0.498775	ω0 = 0.032 ω1 = 1.0 ω2 = 2.216
	ma0	-16320.2			ω0 = 0.032 ω1 = 1.0 ω2 = 1.0
	ancestral Cetaceans
	ma	-16323.1	0	1	ω0 = 0.033 ω1 = 1.0 ω2 = 1.0
	ma0	-16323.1			ω0 = 0.033 ω1 = 1.0 ω2 = 1.0
	terminal branch of Ursus maritimus
	ma	-16324.2	0	1	ω0 = 0.033 ω1 = 1.0 ω2 = 1.0
	ma0	-16324.2			ω0 = 0.033 ω1 = 1.0 ω2 = 1.0
	ancestral pinniped
	ma	-16323.8	0	1	ω0 = 0.033 ω1 = 1.0 ω2 = 1.0
	ma0	-16323.8			ω0 = 0.033 ω1 = 1.0 ω2 = 1.0
	ancestral Chiroptera
	ma	-16295.5	42.608	6.68844e-11	ω0 = 0.032 ω1 = 1.0 ω2 = 999.0	8 0.820 118 0.988* 119 0.971* 121 0.972* 123 0.990*
	ma0	-16316.8			ω0 = 0.032 ω1 = 1.0 ω2 = 1.0
	ancestral Carnivora
	ma	-16324.2	-1.2e-05	1	ω0 = 0.033 ω1 = 1.0 ω2 = 1.0
	ma0	-16324.2			ω0 = 0.033 ω1 = 1.0 ω2 = 1.0
	terminal branch of Trichechus manatusl
	ma	-16322.1	1.24356	0.264787	ω0 = 0.033 ω1 = 1.0 ω2 = 8.603
	ma0	-16322.7			ω0 = 0.033 ω1 = 1.0 ω2 = 1.0
	ancestral Primates
	ma	-16324.2	-1.2e-05	1	ω0 = 0.033 ω1 = 1.0 ω2 = 1.0
	ma0	-16324.2			ω0 = 0.033 ω1 = 1.0 ω2 = 1.0
	ancestral Rodentia
	ma	-16324.2	2e-06	0.998872	ω0 = 0.033 ω1 = 1.0 ω2 = 1.0
	ma0	-16324.2			ω0 = 0.033 ω1 = 1.0 ω2 = 1.0
	ancestral Cetartiodactyla
	ma	-16323.7	0	1	ω0 = 0.033 ω1 = 1.0 ω2 = 1.0
	ma0	-16323.7			ω0 = 0.033 ω1 = 1.0 ω2 = 1.0
	------------------
ACSL5	ancestral Cetartiodactyla
	ma	-24361.5	2e-06	0.998872	ω0 = 0.096 ω1 = 1.0 ω2 = 1.0
	ma0	-24361.5			ω0 = 0.096 ω1 = 1.0 ω2 = 1.0
	terminal branch of Ursus maritimus
	ma	-24361.5	-1e-05	1	ω0 = 0.096 ω1 = 1.0 ω2 = 1.0
	ma0	-24361.5			ω0 = 0.096 ω1 = 1.0 ω2 = 1.0
	ancestral Chiroptera
	ma	-24360.5	1.76323	0.184222	ω0 = 0.095 ω1 = 1.0 ω2 = 16.71
	ma0	-24361.4			ω0 = 0.096 ω1 = 1.0 ω2 = 1.0
	ancestral Cetaceans
	ma	-24361.4	0	1	ω0 = 0.096 ω1 = 1.0 ω2 = 1.0
	ma0	-24361.4			ω0 = 0.096 ω1 = 1.0 ω2 = 1.0
	combined marine mammals
	ma	-24361.3	0.006174	0.937371	ω0 = 0.096 ω1 = 1.0 ω2 = 1.098
	ma0	-24361.3			ω0 = 0.096 ω1 = 1.0 ω2 = 1.0
	ancestral Primates
	ma	-24361.5	2e-06	0.998872	ω0 = 0.096 ω1 = 1.0 ω2 = 1.0
	ma0	-24361.5			ω0 = 0.096 ω1 = 1.0 ω2 = 1.0
	terminal branch of Trichechus manatusl
	ma	-24361.5	0.018188	0.89272	ω0 = 0.096 ω1 = 1.0 ω2 = 1.0
	ma0	-24361.5			ω0 = 0.096 ω1 = 1.0 ω2 = 1.0
	ancestral Rodentia
	ma	-24361.5	-5.99999e-06	1	ω0 = 0.096 ω1 = 1.0 ω2 = 1.0
	ma0	-24361.5			ω0 = 0.096 ω1 = 1.0 ω2 = 1.0
	ancestral pinniped
	ma	-24360	0.01299	0.909259	ω0 = 0.095 ω1 = 1.0 ω2 = 1.219
	ma0	-24360			ω0 = 0.095 ω1 = 1.0 ω2 = 1.0
	ancestral Carnivora
	ma	-24361.5	3.99999e-06	0.998404	ω0 = 0.096 ω1 = 1.0 ω2 = 1.0
	ma0	-24361.5			ω0 = 0.096 ω1 = 1.0 ω2 = 1.0
	------------------
ACSL6	ancestral Carnivora
	ma	-17697.6	0	1	ω0 = 0.064 ω1 = 1.0 ω2 = 1.0
	ma0	-17697.6			ω0 = 0.064 ω1 = 1.0 ω2 = 1.0
	ancestral Cetartiodactyla
	ma	-17696.1	0	1	ω0 = 0.063 ω1 = 1.0 ω2 = 1.0
	ma0	-17696.1			ω0 = 0.063 ω1 = 1.0 ω2 = 1.0
	ancestral pinniped
	ma	-17697.6	0	1	ω0 = 0.064 ω1 = 1.0 ω2 = 1.0
	ma0	-17697.6			ω0 = 0.064 ω1 = 1.0 ω2 = 1.0
	ancestral Primates
	ma	-17697.3	0	1	ω0 = 0.064 ω1 = 1.0 ω2 = 1.0
	ma0	-17697.3			ω0 = 0.064 ω1 = 1.0 ω2 = 1.0
	combined marine mammals
	ma	-17697.1	0.482548	0.48727	ω0 = 0.064 ω1 = 1.0 ω2 = 3.344
	ma0	-17697.4			ω0 = 0.064 ω1 = 1.0 ω2 = 1.0
	ancestral Chiroptera
	ma	-17697.6	0	1	ω0 = 0.064 ω1 = 1.0 ω2 = 1.0
	ma0	-17697.6			ω0 = 0.064 ω1 = 1.0 ω2 = 1.0
	terminal branch of Trichechus manatusl
	ma	-17697.6	0	1	ω0 = 0.064 ω1 = 1.0 ω2 = 1.0
	ma0	-17697.6			ω0 = 0.064 ω1 = 1.0 ω2 = 1.0
	ancestral Cetaceans
	ma	-17697.6	0	1	ω0 = 0.064 ω1 = 1.0 ω2 = 1.0
	ma0	-17697.6			ω0 = 0.064 ω1 = 1.0 ω2 = 1.0
	terminal branch of Ursus maritimus
	ma	-17694.8	0	1	ω0 = 0.063 ω1 = 1.0 ω2 = 1.0
	ma0	-17694.8			ω0 = 0.063 ω1 = 1.0 ω2 = 1.0
	ancestral Rodentia
	ma	-17697.6	0	1	ω0 = 0.064 ω1 = 1.0 ω2 = 1.0
	ma0	-17697.6			ω0 = 0.064 ω1 = 1.0 ω2 = 1.0
	------------------
ACSS1	combined marine mammals
	ma	-22077.5	0	1	ω0 = 0.072 ω1 = 1.0 ω2 = 1.0
	ma0	-22077.5			ω0 = 0.072 ω1 = 1.0 ω2 = 1.0
	terminal branch of Trichechus manatusl
	ma	-22077.5	0	1	ω0 = 0.072 ω1 = 1.0 ω2 = 1.0
	ma0	-22077.5			ω0 = 0.072 ω1 = 1.0 ω2 = 1.0
	ancestral Cetaceans
	ma	-22077.5	-2e-06	1	ω0 = 0.072 ω1 = 1.0 ω2 = 1.0
	ma0	-22077.5			ω0 = 0.072 ω1 = 1.0 ω2 = 1.0
	ancestral Carnivora
	ma	-22077.5	-2e-06	1	ω0 = 0.072 ω1 = 1.0 ω2 = 1.0
	ma0	-22077.5			ω0 = 0.072 ω1 = 1.0 ω2 = 1.0
	ancestral Rodentia
	ma	-22077.5	0	1	ω0 = 0.072 ω1 = 1.0 ω2 = 1.0
	ma0	-22077.5			ω0 = 0.072 ω1 = 1.0 ω2 = 1.0
	ancestral Primates
	ma	-22077.5	0	1	ω0 = 0.072 ω1 = 1.0 ω2 = 1.0
	ma0	-22077.5			ω0 = 0.072 ω1 = 1.0 ω2 = 1.0
	ancestral Chiroptera
	ma	-22073.6	3.61893	0.0571257	ω0 = 0.071 ω1 = 1.0 ω2 = 6.01
	ma0	-22075.4			ω0 = 0.071 ω1 = 1.0 ω2 = 1.0
	terminal branch of Ursus maritimus
	ma	-22077.5	-2e-06	1	ω0 = 0.072 ω1 = 1.0 ω2 = 1.0
	ma0	-22077.5			ω0 = 0.072 ω1 = 1.0 ω2 = 1.0
	ancestral Cetartiodactyla
	ma	-22077.5	0	1	ω0 = 0.072 ω1 = 1.0 ω2 = 1.0
	ma0	-22077.5			ω0 = 0.072 ω1 = 1.0 ω2 = 1.0
	ancestral pinniped
	ma	-22077.5	2e-06	0.998872	ω0 = 0.072 ω1 = 1.0 ω2 = 1.0
	ma0	-22077.5			ω0 = 0.072 ω1 = 1.0 ω2 = 1.0
	------------------
ACSS2	ancestral pinniped
	ma	-18613.2	0	1	ω0 = 0.055 ω1 = 1.0 ω2 = 1.0
	ma0	-18613.2			ω0 = 0.055 ω1 = 1.0 ω2 = 1.0
	ancestral Cetartiodactyla
	ma	-18613.2	0	1	ω0 = 0.055 ω1 = 1.0 ω2 = 1.0
	ma0	-18613.2			ω0 = 0.055 ω1 = 1.0 ω2 = 1.0
	terminal branch of Ursus maritimus
	ma	-18613.2	0	1	ω0 = 0.055 ω1 = 1.0 ω2 = 1.0
	ma0	-18613.2			ω0 = 0.055 ω1 = 1.0 ω2 = 1.0
	ancestral Chiroptera
	ma	-18612.1	0	1	ω0 = 0.054 ω1 = 1.0 ω2 = 1.0
	ma0	-18612.1			ω0 = 0.054 ω1 = 1.0 ω2 = 1.0
	combined marine mammals
	ma	-18612.2	0	1	ω0 = 0.054 ω1 = 1.0 ω2 = 1.0
	ma0	-18612.2			ω0 = 0.054 ω1 = 1.0 ω2 = 1.0
	ancestral Cetaceans
	ma	-18613	0	1	ω0 = 0.054 ω1 = 1.0 ω2 = 1.0
	ma0	-18613			ω0 = 0.054 ω1 = 1.0 ω2 = 1.0
	terminal branch of Trichechus manatusl
	ma	-18611.3	0.418586	0.517643	ω0 = 0.054 ω1 = 1.0 ω2 = 3.174
	ma0	-18611.5			ω0 = 0.054 ω1 = 1.0 ω2 = 1.0
	ancestral Rodentia
	ma	-18613.2	2e-06	0.998872	ω0 = 0.055 ω1 = 1.0 ω2 = 1.0
	ma0	-18613.2			ω0 = 0.055 ω1 = 1.0 ω2 = 1.0
	ancestral Carnivora
	ma	-18613.1	0	1	ω0 = 0.054 ω1 = 1.0 ω2 = 1.0
	ma0	-18613.1			ω0 = 0.054 ω1 = 1.0 ω2 = 1.0
	ancestral Primates
	ma	-18613.2	-6.6e-05	1	ω0 = 0.055 ω1 = 1.0 ω2 = 1.0
	ma0	-18613.2			ω0 = 0.055 ω1 = 1.0 ω2 = 1.0
	------------------
ACSS3	combined marine mammals
	ma	-20050.4	-8e-06	1	ω0 = 0.062 ω1 = 1.0 ω2 = 1.0
	ma0	-20050.4			ω0 = 0.062 ω1 = 1.0 ω2 = 1.0
	ancestral Cetaceans
	ma	-20055.6	-4e-06	1	ω0 = 0.064 ω1 = 1.0 ω2 = 1.0
	ma0	-20055.6			ω0 = 0.064 ω1 = 1.0 ω2 = 1.0
	ancestral Primates
	ma	-20055.6	-4e-06	1	ω0 = 0.064 ω1 = 1.0 ω2 = 1.0
	ma0	-20055.6			ω0 = 0.064 ω1 = 1.0 ω2 = 1.0
	ancestral pinniped
	ma	-20055.6	2e-06	0.998872	ω0 = 0.064 ω1 = 1.0 ω2 = 1.0
	ma0	-20055.6			ω0 = 0.064 ω1 = 1.0 ω2 = 1.0
	ancestral Carnivora
	ma	-20055.6	-6e-06	1	ω0 = 0.064 ω1 = 1.0 ω2 = 1.0
	ma0	-20055.6			ω0 = 0.064 ω1 = 1.0 ω2 = 1.0
	terminal branch of Trichechus manatusl
	ma	-20040	1.16909	0.279588	ω0 = 0.062 ω1 = 1.0 ω2 = 2.212
	ma0	-20040.6			ω0 = 0.062 ω1 = 1.0 ω2 = 1.0
	ancestral Rodentia
	ma	-20051.4	6.65967	0.00986192	ω0 = 0.064 ω1 = 1.0 ω2 = 999.0	16 0.974* 146 0.542
	ma0	-20054.7			ω0 = 0.064 ω1 = 1.0 ω2 = 1.0
	ancestral Cetartiodactyla
	ma	-20055.6	2e-06	0.998872	ω0 = 0.064 ω1 = 1.0 ω2 = 1.0
	ma0	-20055.6			ω0 = 0.064 ω1 = 1.0 ω2 = 1.0
	ancestral Chiroptera
	ma	-20055.6	0	1	ω0 = 0.064 ω1 = 1.0 ω2 = 1.0
	ma0	-20055.6			ω0 = 0.064 ω1 = 1.0 ω2 = 1.0
	------------------
ADIPOQ	ancestral Rodentia
	ma	-8909.35	0	1	ω0 = 0.053 ω1 = 1.0 ω2 = 1.0
	ma0	-8909.35			ω0 = 0.053 ω1 = 1.0 ω2 = 1.0
	ancestral Cetartiodactyla
	ma	-8909.6	0	1	ω0 = 0.052 ω1 = 1.0 ω2 = 1.0
	ma0	-8909.6			ω0 = 0.052 ω1 = 1.0 ω2 = 1.0
	ancestral Chiroptera
	ma	-8909.48	0.102368	0.749006	ω0 = 0.052 ω1 = 1.0 ω2 = 27.648
	ma0	-8909.53			ω0 = 0.052 ω1 = 1.0 ω2 = 1.0
	ancestral Primates
	ma	-8909.6	0	1	ω0 = 0.052 ω1 = 1.0 ω2 = 1.0
	ma0	-8909.6			ω0 = 0.052 ω1 = 1.0 ω2 = 1.0
	combined marine mammals
	ma	-8909.6	-0.02305	1	ω0 = 0.052 ω1 = 1.0 ω2 = 1.0
	ma0	-8909.59			ω0 = 0.052 ω1 = 1.0 ω2 = 1.0
	ancestral pinniped
	ma	-8909.26	0	1	ω0 = 0.052 ω1 = 1.0 ω2 = 1.0
	ma0	-8909.26			ω0 = 0.052 ω1 = 1.0 ω2 = 1.0
	ancestral Cetaceans
	ma	-8909.6	0	1	ω0 = 0.052 ω1 = 1.0 ω2 = 1.0
	ma0	-8909.6			ω0 = 0.052 ω1 = 1.0 ω2 = 1.0
	ancestral Carnivora
	ma	-8909.6	0	1	ω0 = 0.052 ω1 = 1.0 ω2 = 1.0
	ma0	-8909.6			ω0 = 0.052 ω1 = 1.0 ω2 = 1.0
	terminal branch of Trichechus manatusl
	ma	-8909.6	-0.002408	1	ω0 = 0.052 ω1 = 1.0 ω2 = 1.0
	ma0	-8909.6			ω0 = 0.052 ω1 = 1.0 ω2 = 1.0
	------------------
ADPLA	ancestral Chiroptera
	ma	-5842.82	0	1	ω0 = 0.094 ω1 = 1.0 ω2 = 1.0
	ma0	-5842.82			ω0 = 0.094 ω1 = 1.0 ω2 = 1.0
	ancestral Cetartiodactyla
	ma	-5842.88	0	1	ω0 = 0.095 ω1 = 1.0 ω2 = 1.0
	ma0	-5842.88			ω0 = 0.095 ω1 = 1.0 ω2 = 1.0
	ancestral Cetaceans
	ma	-5842.09	0	1	ω0 = 0.094 ω1 = 1.0 ω2 = 1.0
	ma0	-5842.09			ω0 = 0.094 ω1 = 1.0 ω2 = 1.0
	ancestral Carnivora
	ma	-5836.02	4.74373	0.0294053	ω0 = 0.092 ω1 = 1.0 ω2 = 47.874	10 0.645 53 0.695 56 0.696 69 0.711 104 0.803 107 0.997** 109 0.800 110 0.845
	ma0	-5838.39			ω0 = 0.091 ω1 = 1.0 ω2 = 1.0
	ancestral Rodentia
	ma	-5842.88	-6.4e-05	1	ω0 = 0.095 ω1 = 1.0 ω2 = 1.194
	ma0	-5842.88			ω0 = 0.095 ω1 = 1.0 ω2 = 1.0
	ancestral Primates
	ma	-5842.88	0	1	ω0 = 0.095 ω1 = 1.0 ω2 = 1.0
	ma0	-5842.88			ω0 = 0.095 ω1 = 1.0 ω2 = 1.0
	------------------
ADRP	combined marine mammals
	ma	-9912.42	0.323688	0.5694	ω0 = 0.142 ω1 = 1.0 ω2 = 1.512
	ma0	-9912.58			ω0 = 0.142 ω1 = 1.0 ω2 = 1.0
	ancestral Cetaceans
	ma	-9916.82	0.002906	0.957009	ω0 = 0.145 ω1 = 1.0 ω2 = 1.224
	ma0	-9916.82			ω0 = 0.145 ω1 = 1.0 ω2 = 1.0
	terminal branch of Trichechus manatusl
	ma	-9915.55	0	1	ω0 = 0.144 ω1 = 1.0 ω2 = 1.0
	ma0	-9915.55			ω0 = 0.144 ω1 = 1.0 ω2 = 1.0
	ancestral pinniped
	ma	-9916.4	0.140666	0.70762	ω0 = 0.145 ω1 = 1.0 ω2 = 3.019
	ma0	-9916.47			ω0 = 0.145 ω1 = 1.0 ω2 = 1.0
	terminal branch of Ursus maritimus
	ma	-9917.09	0.114924	0.734606	ω0 = 0.146 ω1 = 1.0 ω2 = 2.684
	ma0	-9917.14			ω0 = 0.146 ω1 = 1.0 ω2 = 1.0
	ancestral Cetartiodactyla
	ma	-9917.44	0	1	ω0 = 0.146 ω1 = 1.0 ω2 = 1.0
	ma0	-9917.44			ω0 = 0.146 ω1 = 1.0 ω2 = 1.0
	ancestral Carnivora
	ma	-9917.44	0	1	ω0 = 0.146 ω1 = 1.0 ω2 = 1.0
	ma0	-9917.44			ω0 = 0.146 ω1 = 1.0 ω2 = 1.0
	ancestral Chiroptera
	ma	-9917.44	0	1	ω0 = 0.146 ω1 = 1.0 ω2 = 1.0
	ma0	-9917.44			ω0 = 0.146 ω1 = 1.0 ω2 = 1.0
	ancestral Rodentia
	ma	-9917.43	0	1	ω0 = 0.146 ω1 = 1.0 ω2 = 1.0
	ma0	-9917.43			ω0 = 0.146 ω1 = 1.0 ω2 = 1.0
	ancestral Primates
	ma	-9916.79	0.102786	0.748512	ω0 = 0.146 ω1 = 1.0 ω2 = 2.204
	ma0	-9916.84			ω0 = 0.146 ω1 = 1.0 ω2 = 1.0
	------------------
AGPAT1	ancestral Rodentia
	ma	-5401.52	-2e-06	1	ω0 = 0.033 ω1 = 1.0 ω2 = 1.0
	ma0	-5401.52			ω0 = 0.033 ω1 = 1.0 ω2 = 1.0
	ancestral Cetartiodactyla
	ma	-5401.52	0	1	ω0 = 0.033 ω1 = 1.0 ω2 = 1.0
	ma0	-5401.52			ω0 = 0.033 ω1 = 1.0 ω2 = 1.0
	ancestral Primates
	ma	-5401.52	7.2e-05	0.99323	ω0 = 0.033 ω1 = 1.0 ω2 = 1.0
	ma0	-5401.52			ω0 = 0.033 ω1 = 1.0 ω2 = 1.0
	ancestral Carnivora
	ma	-5401.52	0.00014	0.99056	ω0 = 0.033 ω1 = 1.0 ω2 = 1.0
	ma0	-5401.52			ω0 = 0.033 ω1 = 1.0 ω2 = 1.0
	ancestral Cetaceans
	ma	-5397.81	3.71057	0.0540689	ω0 = 0.032 ω1 = 1.0 ω2 = 19.806
	ma0	-5399.66			ω0 = 0.032 ω1 = 1.0 ω2 = 1.0
	ancestral Chiroptera
	ma	-5401.52	0	1	ω0 = 0.033 ω1 = 1.0 ω2 = 1.0
	ma0	-5401.52			ω0 = 0.033 ω1 = 1.0 ω2 = 1.0
	------------------
AGPAT2	ancestral pinniped
	ma	-6193.69	0	1	ω0 = 0.069 ω1 = 1.0 ω2 = 1.0
	ma0	-6193.69			ω0 = 0.069 ω1 = 1.0 ω2 = 1.0
	terminal branch of Ursus maritimus
	ma	-6191.53	3.28089	0.0700909	ω0 = 0.07 ω1 = 1.0 ω2 = 20.152
	ma0	-6193.17			ω0 = 0.07 ω1 = 1.0 ω2 = 1.0
	combined marine mammals
	ma	-6190.88	0.366206	0.54508	ω0 = 0.068 ω1 = 1.0 ω2 = 2.32
	ma0	-6191.06			ω0 = 0.068 ω1 = 1.0 ω2 = 1.0
	ancestral Primates
	ma	-6193.66	-0.000698	1	ω0 = 0.07 ω1 = 1.0 ω2 = 1.0
	ma0	-6193.66			ω0 = 0.07 ω1 = 1.0 ω2 = 1.0
	ancestral Cetaceans
	ma	-6193.45	0	1	ω0 = 0.068 ω1 = 1.0 ω2 = 1.0
	ma0	-6193.45			ω0 = 0.068 ω1 = 1.0 ω2 = 1.0
	ancestral Chiroptera
	ma	-6193.78	0	1	ω0 = 0.069 ω1 = 1.0 ω2 = 1.0
	ma0	-6193.78			ω0 = 0.069 ω1 = 1.0 ω2 = 1.0
	ancestral Cetartiodactyla
	ma	-6193.84	0	1	ω0 = 0.069 ω1 = 1.0 ω2 = 1.0
	ma0	-6193.84			ω0 = 0.069 ω1 = 1.0 ω2 = 1.0
	ancestral Carnivora
	ma	-6193.35	0.969424	0.324824	ω0 = 0.071 ω1 = 1.0 ω2 = 8.462
	ma0	-6193.83			ω0 = 0.07 ω1 = 1.0 ω2 = 1.0
	terminal branch of Trichechus manatusl
	ma	-6193.84	0	1	ω0 = 0.069 ω1 = 1.0 ω2 = 1.0
	ma0	-6193.84			ω0 = 0.069 ω1 = 1.0 ω2 = 1.0
	ancestral Rodentia
	ma	-6193.84	0	1	ω0 = 0.069 ω1 = 1.0 ω2 = 1.0
	ma0	-6193.84			ω0 = 0.069 ω1 = 1.0 ω2 = 1.0
	------------------
AGPAT3	terminal branch of Ursus maritimus
	ma	-12504.8	-8e-06	1	ω0 = 0.073 ω1 = 1.0 ω2 = 1.0
	ma0	-12504.8			ω0 = 0.073 ω1 = 1.0 ω2 = 1.0
	ancestral Primates
	ma	-12504.9	-0.000604	1	ω0 = 0.073 ω1 = 1.0 ω2 = 3.279
	ma0	-12504.9			ω0 = 0.073 ω1 = 1.0 ω2 = 1.0
	ancestral pinniped
	ma	-12504.8	-8e-06	1	ω0 = 0.073 ω1 = 1.0 ω2 = 1.0
	ma0	-12504.8			ω0 = 0.073 ω1 = 1.0 ω2 = 1.0
	ancestral Carnivora
	ma	-12504.8	-4e-06	1	ω0 = 0.073 ω1 = 1.0 ω2 = 1.0
	ma0	-12504.8			ω0 = 0.073 ω1 = 1.0 ω2 = 1.0
	ancestral Chiroptera
	ma	-12504.8	1.6e-05	0.996808	ω0 = 0.073 ω1 = 1.0 ω2 = 1.0
	ma0	-12504.8			ω0 = 0.073 ω1 = 1.0 ω2 = 1.0
	ancestral Cetaceans
	ma	-12504.8	-1.6e-05	1	ω0 = 0.073 ω1 = 1.0 ω2 = 1.0
	ma0	-12504.8			ω0 = 0.073 ω1 = 1.0 ω2 = 1.0
	combined marine mammals
	ma	-12504.8	-8e-06	1	ω0 = 0.073 ω1 = 1.0 ω2 = 1.0
	ma0	-12504.8			ω0 = 0.073 ω1 = 1.0 ω2 = 1.0
	terminal branch of Trichechus manatusl
	ma	-12504.8	0	1	ω0 = 0.073 ω1 = 1.0 ω2 = 1.0
	ma0	-12504.8			ω0 = 0.073 ω1 = 1.0 ω2 = 1.0
	ancestral Cetartiodactyla
	ma	-12504.8	-3e-05	1	ω0 = 0.073 ω1 = 1.0 ω2 = 1.0
	ma0	-12504.8			ω0 = 0.073 ω1 = 1.0 ω2 = 1.0
	ancestral Rodentia
	ma	-12504.8	-1.8e-05	1	ω0 = 0.073 ω1 = 1.0 ω2 = 1.0
	ma0	-12504.8			ω0 = 0.073 ω1 = 1.0 ω2 = 1.0
	------------------
AGPAT4	ancestral Cetaceans
	ma	-8569.65	0	1	ω0 = 0.076 ω1 = 1.0 ω2 = 1.0
	ma0	-8569.65			ω0 = 0.076 ω1 = 1.0 ω2 = 1.0
	ancestral Chiroptera
	ma	-8569.65	0	1	ω0 = 0.076 ω1 = 1.0 ω2 = 1.0
	ma0	-8569.65			ω0 = 0.076 ω1 = 1.0 ω2 = 1.0
	combined marine mammals
	ma	-8569.65	0	1	ω0 = 0.076 ω1 = 1.0 ω2 = 1.0
	ma0	-8569.65			ω0 = 0.076 ω1 = 1.0 ω2 = 1.0
	ancestral Rodentia
	ma	-8569.65	0	1	ω0 = 0.076 ω1 = 1.0 ω2 = 1.0
	ma0	-8569.65			ω0 = 0.076 ω1 = 1.0 ω2 = 1.0
	ancestral Cetartiodactyla
	ma	-8569.65	0	1	ω0 = 0.076 ω1 = 1.0 ω2 = 1.0
	ma0	-8569.65			ω0 = 0.076 ω1 = 1.0 ω2 = 1.0
	ancestral Primates
	ma	-8569.65	0	1	ω0 = 0.076 ω1 = 1.0 ω2 = 1.0
	ma0	-8569.65			ω0 = 0.076 ω1 = 1.0 ω2 = 1.0
	ancestral pinniped
	ma	-8569.65	0	1	ω0 = 0.076 ω1 = 1.0 ω2 = 1.0
	ma0	-8569.65			ω0 = 0.076 ω1 = 1.0 ω2 = 1.0
	terminal branch of Trichechus manatusl
	ma	-8569.65	0	1	ω0 = 0.076 ω1 = 1.0 ω2 = 1.0
	ma0	-8569.65			ω0 = 0.076 ω1 = 1.0 ω2 = 1.0
	ancestral Carnivora
	ma	-8569.65	0	1	ω0 = 0.076 ω1 = 1.0 ω2 = 1.0
	ma0	-8569.65			ω0 = 0.076 ω1 = 1.0 ω2 = 1.0
	terminal branch of Ursus maritimus
	ma	-8569.65	0	1	ω0 = 0.076 ω1 = 1.0 ω2 = 1.0
	ma0	-8569.65			ω0 = 0.076 ω1 = 1.0 ω2 = 1.0
	------------------
AGPAT5	ancestral Primates
	ma	-10395.9	0	1	ω0 = 0.139 ω1 = 1.0 ω2 = 1.0
	ma0	-10395.9			ω0 = 0.139 ω1 = 1.0 ω2 = 1.0
	ancestral Cetaceans
	ma	-10395.9	0	1	ω0 = 0.139 ω1 = 1.0 ω2 = 1.0
	ma0	-10395.9			ω0 = 0.139 ω1 = 1.0 ω2 = 1.0
	ancestral Chiroptera
	ma	-10395.9	0	1	ω0 = 0.139 ω1 = 1.0 ω2 = 1.0
	ma0	-10395.9			ω0 = 0.139 ω1 = 1.0 ω2 = 1.0
	terminal branch of Trichechus manatusl
	ma	-10373.6	24.8985	6.04298e-07	ω0 = 0.134 ω1 = 1.0 ω2 = 22.288	45 0.505 148 0.975* 166 0.994** 167 0.969* 177 0.992** 178 0.972* 187 0.977* 188 0.957* 190 0.505 194 0.854
	ma0	-10386			ω0 = 0.133 ω1 = 1.0 ω2 = 1.0
	ancestral Cetartiodactyla
	ma	-10395.9	0	1	ω0 = 0.139 ω1 = 1.0 ω2 = 1.0
	ma0	-10395.9			ω0 = 0.139 ω1 = 1.0 ω2 = 1.0
	ancestral Rodentia
	ma	-10392.7	5.98203	0.0144523	ω0 = 0.139 ω1 = 1.0 ω2 = 542.979	49 0.615 184 0.570 314 0.542
	ma0	-10395.7			ω0 = 0.139 ω1 = 1.0 ω2 = 1.0
	ancestral pinniped
	ma	-10395.9	0	1	ω0 = 0.139 ω1 = 1.0 ω2 = 1.0
	ma0	-10395.9			ω0 = 0.139 ω1 = 1.0 ω2 = 1.0
	combined marine mammals
	ma	-10381.5	14.4247	0.000145876	ω0 = 0.134 ω1 = 1.0 ω2 = 7.565	148 0.935 166 0.980* 167 0.932 177 0.979* 178 0.927 187 0.947 188 0.896 190 0.720 194 0.733
	ma0	-10388.8			ω0 = 0.133 ω1 = 1.0 ω2 = 1.0
	ancestral Carnivora
	ma	-10395.9	0	1	ω0 = 0.139 ω1 = 1.0 ω2 = 1.0
	ma0	-10395.9			ω0 = 0.139 ω1 = 1.0 ω2 = 1.0
	------------------
AGPAT6	terminal branch of Ursus maritimus
	ma	-11780.5	0	1	ω0 = 0.034 ω1 = 1.0 ω2 = 1.0
	ma0	-11780.5			ω0 = 0.034 ω1 = 1.0 ω2 = 1.0
	combined marine mammals
	ma	-11779.5	0	1	ω0 = 0.033 ω1 = 1.0 ω2 = 1.0
	ma0	-11779.5			ω0 = 0.033 ω1 = 1.0 ω2 = 1.0
	ancestral Rodentia
	ma	-11780.5	-4e-06	1	ω0 = 0.034 ω1 = 1.0 ω2 = 1.0
	ma0	-11780.5			ω0 = 0.034 ω1 = 1.0 ω2 = 1.0
	ancestral Primates
	ma	-11779.8	-4e-06	1	ω0 = 0.033 ω1 = 1.0 ω2 = 1.0
	ma0	-11779.8			ω0 = 0.033 ω1 = 1.0 ω2 = 1.0
	terminal branch of Trichechus manatusl
	ma	-11777.4	0	1	ω0 = 0.033 ω1 = 1.0 ω2 = 1.0
	ma0	-11777.4			ω0 = 0.033 ω1 = 1.0 ω2 = 1.0
	ancestral Chiroptera
	ma	-11780.5	0	1	ω0 = 0.034 ω1 = 1.0 ω2 = 1.0
	ma0	-11780.5			ω0 = 0.034 ω1 = 1.0 ω2 = 1.0
	ancestral Cetaceans
	ma	-11780.5	0	1	ω0 = 0.034 ω1 = 1.0 ω2 = 1.0
	ma0	-11780.5			ω0 = 0.034 ω1 = 1.0 ω2 = 1.0
	ancestral Cetartiodactyla
	ma	-11780.5	0	1	ω0 = 0.034 ω1 = 1.0 ω2 = 1.0
	ma0	-11780.5			ω0 = 0.034 ω1 = 1.0 ω2 = 1.0
	ancestral pinniped
	ma	-11780.5	0	1	ω0 = 0.034 ω1 = 1.0 ω2 = 1.0
	ma0	-11780.5			ω0 = 0.034 ω1 = 1.0 ω2 = 1.0
	ancestral Carnivora
	ma	-11780.5	4e-06	0.998404	ω0 = 0.034 ω1 = 1.0 ω2 = 1.0
	ma0	-11780.5			ω0 = 0.034 ω1 = 1.0 ω2 = 1.0
	------------------
AMPK	ancestral Cetaceans
	ma	-12731.3	-1.2e-05	1	ω0 = 0.02 ω1 = 1.0 ω2 = 1.0
	ma0	-12731.3			ω0 = 0.02 ω1 = 1.0 ω2 = 1.0
	ancestral Carnivora
	ma	-12732.9	2.2e-05	0.996258	ω0 = 0.02 ω1 = 1.0 ω2 = 1.0
	ma0	-12732.9			ω0 = 0.02 ω1 = 1.0 ω2 = 1.0
	combined marine mammals
	ma	-12731.3	0	1	ω0 = 0.02 ω1 = 1.0 ω2 = 1.0
	ma0	-12731.3			ω0 = 0.02 ω1 = 1.0 ω2 = 1.0
	ancestral Primates
	ma	-12732.9	1e-05	0.997477	ω0 = 0.02 ω1 = 1.0 ω2 = 1.0
	ma0	-12732.9			ω0 = 0.02 ω1 = 1.0 ω2 = 1.0
	ancestral Cetartiodactyla
	ma	-12732.8	0	1	ω0 = 0.02 ω1 = 1.0 ω2 = 1.0
	ma0	-12732.8			ω0 = 0.02 ω1 = 1.0 ω2 = 1.0
	ancestral Rodentia
	ma	-12732.9	-1e-05	1	ω0 = 0.02 ω1 = 1.0 ω2 = 1.0
	ma0	-12732.9			ω0 = 0.02 ω1 = 1.0 ω2 = 1.0
	terminal branch of Trichechus manatusl
	ma	-12731.8	-2e-06	1	ω0 = 0.02 ω1 = 1.0 ω2 = 1.0
	ma0	-12731.8			ω0 = 0.02 ω1 = 1.0 ω2 = 1.0
	ancestral Chiroptera
	ma	-12732.9	-9e-05	1	ω0 = 0.02 ω1 = 1.0 ω2 = 1.0
	ma0	-12732.9			ω0 = 0.02 ω1 = 1.0 ω2 = 1.0
	ancestral pinniped
	ma	-12732.9	-4.6e-05	1	ω0 = 0.02 ω1 = 1.0 ω2 = 1.0
	ma0	-12732.9			ω0 = 0.02 ω1 = 1.0 ω2 = 1.0
	------------------
APOB	terminal branch of Ursus maritimus
	ma	-205546	68.502	1.11022e-16	ω0 = 0.223 ω1 = 1.0 ω2 = 41.941	17 0.864 19 0.814 21 0.690 24 0.904 25 0.889 26 0.857 67 0.929 69 0.971* 859 0.869 865 0.955* 898 0.960* 942 0.550 962 0.943 998 0.765 1219 0.939 1419 0.842 1758 0.630 2344 0.601 2428 0.864 3013 0.912 3226 0.757 4175 0.747 4329 0.519 4333 0.664 4334 0.568 4340 0.532 4350 0.904 4368 0.549 4370 0.646 4372 0.553 4378 0.915 4455 0.512
	ma0	-205581			ω0 = 0.222 ω1 = 1.0 ω2 = 1.0
	ancestral Rodentia
	ma	-205586	-1.4e-05	1	ω0 = 0.223 ω1 = 1.0 ω2 = 1.0
	ma0	-205586			ω0 = 0.223 ω1 = 1.0 ω2 = 1.0
	ancestral Chiroptera
	ma	-205586	0.68459	0.408011	ω0 = 0.223 ω1 = 1.0 ω2 = 10.752
	ma0	-205586			ω0 = 0.223 ω1 = 1.0 ω2 = 1.0
	ancestral Cetartiodactyla
	ma	-205586	1.4e-05	0.997015	ω0 = 0.223 ω1 = 1.0 ω2 = 1.0
	ma0	-205586			ω0 = 0.223 ω1 = 1.0 ω2 = 1.0
	ancestral Primates
	ma	-205586	1e-05	0.997477	ω0 = 0.223 ω1 = 1.0 ω2 = 1.0
	ma0	-205586			ω0 = 0.223 ω1 = 1.0 ω2 = 1.0
	ancestral Cetaceans
	ma	-205579	7.32771	0.00678996	ω0 = 0.222 ω1 = 1.0 ω2 = 12.586	30 0.945 3048 0.816 3048 0.816
	ma0	-205582			ω0 = 0.222 ω1 = 1.0 ω2 = 1.0
	ancestral pinniped
	ma	-205578	12.7382	0.000358262	ω0 = 0.223 ω1 = 1.0 ω2 = 85.415	920 0.837 1056 0.733 4365 0.544
	ma0	-205584			ω0 = 0.223 ω1 = 1.0 ω2 = 1.0
	ancestral Carnivora
	ma	-205586	2.6e-05	0.995932	ω0 = 0.223 ω1 = 1.0 ω2 = 1.0
	ma0	-205586			ω0 = 0.223 ω1 = 1.0 ω2 = 1.0
	terminal branch of Trichechus manatusl
	ma	-205548	56.5878	5.37348e-14	ω0 = 0.222 ω1 = 1.0 ω2 = 112.066	437 0.633 728 0.925 1129 0.558 1146 0.993** 1149 0.743 1150 0.668 1151 0.997** 1152 0.943 1154 0.921 1155 0.514 1157 0.943 1158 0.954* 1162 0.920 1164 0.938 1364 0.681 2165 0.913 2865 0.928 3676 0.688
	ma0	-205576			ω0 = 0.222 ω1 = 1.0 ω2 = 1.0
	combined marine mammals
	ma	-205557	21.476	3.58286e-06	ω0 = 0.221 ω1 = 1.0 ω2 = 3.639	25 0.580 30 0.921 67 0.720 68 0.640 69 0.774 116 0.549 340 0.647 568 0.548 648 0.673 664 0.563 728 0.720 859 0.564 865 0.970* 898 0.803 920 0.776 945 0.595 962 0.694 1056 0.665 1146 0.954* 1149 0.503 1151 0.967* 1152 0.771 1154 0.771 1157 0.797 1158 0.814 1162 0.742 1163 0.508 1164 0.807 1219 0.654 1419 0.913 1489 0.778 1594 0.802 2165 0.737 2428 0.578 2865 0.774 3013 0.675 3048 0.702 3474 0.787 …
	ma0	-205568			ω0 = 0.22 ω1 = 1.0 ω2 = 1.0
	------------------
ATGL	ancestral Cetaceans
	ma	-7023.4	0	1	ω0 = 0.034 ω1 = 1.0 ω2 = 1.0
	ma0	-7023.4			ω0 = 0.034 ω1 = 1.0 ω2 = 1.0
	ancestral Primates
	ma	-7023.4	-0.000858	1	ω0 = 0.034 ω1 = 1.0 ω2 = 1.0
	ma0	-7023.4			ω0 = 0.034 ω1 = 1.0 ω2 = 1.0
	ancestral Carnivora
	ma	-7023.4	0	1	ω0 = 0.034 ω1 = 1.0 ω2 = 1.0
	ma0	-7023.4			ω0 = 0.034 ω1 = 1.0 ω2 = 1.0
	terminal branch of Ursus maritimus
	ma	-7023.15	0	1	ω0 = 0.034 ω1 = 1.0 ω2 = 1.0
	ma0	-7023.15			ω0 = 0.034 ω1 = 1.0 ω2 = 1.0
	combined marine mammals
	ma	-7022.13	0.538056	0.46324	ω0 = 0.034 ω1 = 1.0 ω2 = 2.705
	ma0	-7022.39			ω0 = 0.034 ω1 = 1.0 ω2 = 1.0
	ancestral Chiroptera
	ma	-7023.4	0	1	ω0 = 0.034 ω1 = 1.0 ω2 = 1.0
	ma0	-7023.4			ω0 = 0.034 ω1 = 1.0 ω2 = 1.0
	ancestral Rodentia
	ma	-7023.4	2e-06	0.998872	ω0 = 0.034 ω1 = 1.0 ω2 = 1.0
	ma0	-7023.4			ω0 = 0.034 ω1 = 1.0 ω2 = 1.0
	ancestral Cetartiodactyla
	ma	-7022.97	0	1	ω0 = 0.033 ω1 = 1.0 ω2 = 1.0
	ma0	-7022.97			ω0 = 0.033 ω1 = 1.0 ω2 = 1.0
	------------------
CAV1	terminal branch of Trichechus manatusl
	ma	-3806.89	2e-06	0.998872	ω0 = 0.047 ω1 = 1.0 ω2 = 1.0
	ma0	-3806.89			ω0 = 0.047 ω1 = 1.0 ω2 = 1.0
	ancestral Cetartiodactyla
	ma	-3806.89	2e-06	0.998872	ω0 = 0.047 ω1 = 1.0 ω2 = 1.0
	ma0	-3806.89			ω0 = 0.047 ω1 = 1.0 ω2 = 1.0
	ancestral Carnivora
	ma	-3806.87	0	1	ω0 = 0.047 ω1 = 1.0 ω2 = 1.0
	ma0	-3806.87			ω0 = 0.047 ω1 = 1.0 ω2 = 1.0
	ancestral Chiroptera
	ma	-3804.94	0	1	ω0 = 0.044 ω1 = 1.0 ω2 = 1.0
	ma0	-3804.94			ω0 = 0.044 ω1 = 1.0 ω2 = 1.0
	ancestral Rodentia
	ma	-3806.89	-2e-05	1	ω0 = 0.047 ω1 = 1.0 ω2 = 1.774
	ma0	-3806.89			ω0 = 0.047 ω1 = 1.0 ω2 = 1.0
	ancestral Cetaceans
	ma	-3804.45	0	1	ω0 = 0.045 ω1 = 1.0 ω2 = 1.0
	ma0	-3804.45			ω0 = 0.045 ω1 = 1.0 ω2 = 1.0
	ancestral Primates
	ma	-3806.89	2e-06	0.998872	ω0 = 0.047 ω1 = 1.0 ω2 = 1.0
	ma0	-3806.89			ω0 = 0.047 ω1 = 1.0 ω2 = 1.0
	combined marine mammals
	ma	-3806.89	0	1	ω0 = 0.047 ω1 = 1.0 ω2 = 1.0
	ma0	-3806.89			ω0 = 0.047 ω1 = 1.0 ω2 = 1.0
	terminal branch of Ursus maritimus
	ma	-3806.89	-2e-06	1	ω0 = 0.047 ω1 = 1.0 ω2 = 1.0
	ma0	-3806.89			ω0 = 0.047 ω1 = 1.0 ω2 = 1.0
	------------------
CD36	terminal branch of Ursus maritimus
	ma	-17111	0.016378	0.898168	ω0 = 0.087 ω1 = 1.0 ω2 = 1.742
	ma0	-17111			ω0 = 0.087 ω1 = 1.0 ω2 = 1.0
	terminal branch of Trichechus manatusl
	ma	-17110.3	0.547246	0.459445	ω0 = 0.087 ω1 = 1.0 ω2 = 3.224
	ma0	-17110.6			ω0 = 0.087 ω1 = 1.0 ω2 = 1.0
	ancestral Rodentia
	ma	-17111	0	1	ω0 = 0.087 ω1 = 1.0 ω2 = 1.0
	ma0	-17111			ω0 = 0.087 ω1 = 1.0 ω2 = 1.0
	ancestral Chiroptera
	ma	-17105.4	6.04781	0.0139236	ω0 = 0.086 ω1 = 1.0 ω2 = 15.78	49 0.538 169 0.569 174 0.588 189 0.594 196 0.555 233 0.523 238 0.920 285 0.851 295 0.857 316 0.876 318 0.793 341 0.901 364 0.501 407 0.870 432 0.853 472 0.582
	ma0	-17108.5			ω0 = 0.086 ω1 = 1.0 ω2 = 1.0
	ancestral pinniped
	ma	-17110.3	0	1	ω0 = 0.086 ω1 = 1.0 ω2 = 1.0
	ma0	-17110.3			ω0 = 0.086 ω1 = 1.0 ω2 = 1.0
	ancestral Cetartiodactyla
	ma	-17111	0	1	ω0 = 0.087 ω1 = 1.0 ω2 = 1.0
	ma0	-17111			ω0 = 0.087 ω1 = 1.0 ω2 = 1.0
	combined marine mammals
	ma	-17110.1	0	1	ω0 = 0.086 ω1 = 1.0 ω2 = 1.0
	ma0	-17110.1			ω0 = 0.086 ω1 = 1.0 ω2 = 1.0
	ancestral Primates
	ma	-17111	0	1	ω0 = 0.087 ω1 = 1.0 ω2 = 1.0
	ma0	-17111			ω0 = 0.087 ω1 = 1.0 ω2 = 1.0
	ancestral Carnivora
	ma	-17111	0	1	ω0 = 0.087 ω1 = 1.0 ω2 = 1.0
	ma0	-17111			ω0 = 0.087 ω1 = 1.0 ω2 = 1.0
	ancestral Cetaceans
	ma	-17111	0	1	ω0 = 0.087 ω1 = 1.0 ω2 = 1.0
	ma0	-17111			ω0 = 0.087 ω1 = 1.0 ω2 = 1.0
	------------------
CIDEA	terminal branch of Ursus maritimus
	ma	-8836.9	0	1	ω0 = 0.089 ω1 = 1.0 ω2 = 1.0
	ma0	-8836.9			ω0 = 0.089 ω1 = 1.0 ω2 = 1.0
	terminal branch of Trichechus manatusl
	ma	-8831.86	0.658696	0.417021	ω0 = 0.087 ω1 = 1.0 ω2 = 2.881
	ma0	-8832.19			ω0 = 0.087 ω1 = 1.0 ω2 = 1.0
	ancestral Cetaceans
	ma	-8834.08	0.446746	0.503884	ω0 = 0.088 ω1 = 1.0 ω2 = 2.728
	ma0	-8834.3			ω0 = 0.088 ω1 = 1.0 ω2 = 1.0
	ancestral pinniped
	ma	-8836.9	0	1	ω0 = 0.089 ω1 = 1.0 ω2 = 1.0
	ma0	-8836.9			ω0 = 0.089 ω1 = 1.0 ω2 = 1.0
	ancestral Rodentia
	ma	-8836.9	0	1	ω0 = 0.089 ω1 = 1.0 ω2 = 1.0
	ma0	-8836.9			ω0 = 0.089 ω1 = 1.0 ω2 = 1.0
	ancestral Carnivora
	ma	-8836.9	0	1	ω0 = 0.089 ω1 = 1.0 ω2 = 1.0
	ma0	-8836.9			ω0 = 0.089 ω1 = 1.0 ω2 = 1.0
	combined marine mammals
	ma	-8833.36	0	1	ω0 = 0.086 ω1 = 1.0 ω2 = 1.0
	ma0	-8833.36			ω0 = 0.086 ω1 = 1.0 ω2 = 1.0
	ancestral Chiroptera
	ma	-8836.9	0	1	ω0 = 0.089 ω1 = 1.0 ω2 = 1.0
	ma0	-8836.9			ω0 = 0.089 ω1 = 1.0 ω2 = 1.0
	ancestral Primates
	ma	-8836.9	4e-06	0.998404	ω0 = 0.089 ω1 = 1.0 ω2 = 1.0
	ma0	-8836.9			ω0 = 0.089 ω1 = 1.0 ω2 = 1.0
	ancestral Cetartiodactyla
	ma	-8836.9	0	1	ω0 = 0.089 ω1 = 1.0 ω2 = 1.0
	ma0	-8836.9			ω0 = 0.089 ω1 = 1.0 ω2 = 1.0
	------------------
DGAT1	combined marine mammals
	ma	-12162.9	1.49051	0.222137	ω0 = 0.049 ω1 = 1.0 ω2 = 10.051
	ma0	-12163.7			ω0 = 0.049 ω1 = 1.0 ω2 = 1.0
	ancestral Chiroptera
	ma	-12163.7	0	1	ω0 = 0.049 ω1 = 1.0 ω2 = 1.0
	ma0	-12163.7			ω0 = 0.049 ω1 = 1.0 ω2 = 1.0
	ancestral Rodentia
	ma	-12163.7	0	1	ω0 = 0.049 ω1 = 1.0 ω2 = 1.0
	ma0	-12163.7			ω0 = 0.049 ω1 = 1.0 ω2 = 1.0
	ancestral Cetaceans
	ma	-12161.5	4.00315	0.0454152	ω0 = 0.049 ω1 = 1.0 ω2 = 38.084	218 0.524 239 0.904
	ma0	-12163.5			ω0 = 0.049 ω1 = 1.0 ω2 = 1.0
	ancestral Cetartiodactyla
	ma	-12163.7	-8e-06	1	ω0 = 0.049 ω1 = 1.0 ω2 = 1.0
	ma0	-12163.7			ω0 = 0.049 ω1 = 1.0 ω2 = 1.0
	ancestral pinniped
	ma	-12163.7	0.003644	0.951864	ω0 = 0.049 ω1 = 1.0 ω2 = 1.0
	ma0	-12163.7			ω0 = 0.049 ω1 = 1.0 ω2 = 1.0
	ancestral Carnivora
	ma	-12163.3	0	1	ω0 = 0.049 ω1 = 1.0 ω2 = 1.0
	ma0	-12163.3			ω0 = 0.049 ω1 = 1.0 ω2 = 1.0
	terminal branch of Ursus maritimus
	ma	-12163.7	0	1	ω0 = 0.049 ω1 = 1.0 ω2 = 1.0
	ma0	-12163.7			ω0 = 0.049 ω1 = 1.0 ω2 = 1.0
	ancestral Primates
	ma	-12163.7	0	1	ω0 = 0.049 ω1 = 1.0 ω2 = 1.0
	ma0	-12163.7			ω0 = 0.049 ω1 = 1.0 ω2 = 1.0
	------------------
DGAT2	ancestral Chiroptera
	ma	-7917.95	8e-06	0.997743	ω0 = 0.029 ω1 = 1.0 ω2 = 1.0
	ma0	-7917.95			ω0 = 0.029 ω1 = 1.0 ω2 = 1.0
	ancestral Rodentia
	ma	-7917.95	0	1	ω0 = 0.029 ω1 = 1.0 ω2 = 1.0
	ma0	-7917.95			ω0 = 0.029 ω1 = 1.0 ω2 = 1.0
	ancestral Primates
	ma	-7917.95	-1.4e-05	1	ω0 = 0.029 ω1 = 1.0 ω2 = 1.0
	ma0	-7917.95			ω0 = 0.029 ω1 = 1.0 ω2 = 1.0
	terminal branch of Trichechus manatusl
	ma	-7917.65	0	1	ω0 = 0.028 ω1 = 1.0 ω2 = 1.0
	ma0	-7917.65			ω0 = 0.028 ω1 = 1.0 ω2 = 1.0
	ancestral Carnivora
	ma	-7917.95	2e-06	0.998872	ω0 = 0.029 ω1 = 1.0 ω2 = 1.0
	ma0	-7917.95			ω0 = 0.029 ω1 = 1.0 ω2 = 1.0
	combined marine mammals
	ma	-7917.95	0	1	ω0 = 0.029 ω1 = 1.0 ω2 = 1.0
	ma0	-7917.95			ω0 = 0.029 ω1 = 1.0 ω2 = 1.0
	ancestral Cetaceans
	ma	-7917.95	-4e-06	1	ω0 = 0.029 ω1 = 1.0 ω2 = 1.0
	ma0	-7917.95			ω0 = 0.029 ω1 = 1.0 ω2 = 1.0
	ancestral Cetartiodactyla
	ma	-7917.95	0	1	ω0 = 0.029 ω1 = 1.0 ω2 = 1.0
	ma0	-7917.95			ω0 = 0.029 ω1 = 1.0 ω2 = 1.0
	ancestral pinniped
	ma	-7917.95	1.2e-05	0.997236	ω0 = 0.029 ω1 = 1.0 ω2 = 1.0
	ma0	-7917.95			ω0 = 0.029 ω1 = 1.0 ω2 = 1.0
	------------------
DGKA	ancestral pinniped
	ma	-20593.2	-1.99999e-06	1	ω0 = 0.062 ω1 = 1.0 ω2 = 1.0
	ma0	-20593.2			ω0 = 0.062 ω1 = 1.0 ω2 = 1.0
	combined marine mammals
	ma	-20593.3	-2e-06	1	ω0 = 0.062 ω1 = 1.0 ω2 = 1.0
	ma0	-20593.3			ω0 = 0.062 ω1 = 1.0 ω2 = 1.0
	terminal branch of Trichechus manatusl
	ma	-20593.3	-1e-05	1	ω0 = 0.062 ω1 = 1.0 ω2 = 1.0
	ma0	-20593.3			ω0 = 0.062 ω1 = 1.0 ω2 = 1.0
	ancestral Rodentia
	ma	-20593.3	1.99999e-06	0.998872	ω0 = 0.062 ω1 = 1.0 ω2 = 1.0
	ma0	-20593.3			ω0 = 0.062 ω1 = 1.0 ω2 = 1.0
	ancestral Carnivora
	ma	-20593.3	-5.99999e-06	1	ω0 = 0.062 ω1 = 1.0 ω2 = 1.0
	ma0	-20593.3			ω0 = 0.062 ω1 = 1.0 ω2 = 1.0
	ancestral Chiroptera
	ma	-20593.3	-1e-05	1	ω0 = 0.062 ω1 = 1.0 ω2 = 1.0
	ma0	-20593.3			ω0 = 0.062 ω1 = 1.0 ω2 = 1.0
	terminal branch of Ursus maritimus
	ma	-20593.3	-2.6e-05	1	ω0 = 0.062 ω1 = 1.0 ω2 = 1.0
	ma0	-20593.3			ω0 = 0.062 ω1 = 1.0 ω2 = 1.0
	ancestral Cetartiodactyla
	ma	-20593.3	2e-06	0.998872	ω0 = 0.062 ω1 = 1.0 ω2 = 1.0
	ma0	-20593.3			ω0 = 0.062 ω1 = 1.0 ω2 = 1.0
	ancestral Primates
	ma	-20593.3	1.8e-05	0.996615	ω0 = 0.062 ω1 = 1.0 ω2 = 1.0
	ma0	-20593.3			ω0 = 0.062 ω1 = 1.0 ω2 = 1.0
	ancestral Cetaceans
	ma	-20593.3	0	1	ω0 = 0.062 ω1 = 1.0 ω2 = 1.0
	ma0	-20593.3			ω0 = 0.062 ω1 = 1.0 ω2 = 1.0
	------------------
DGKB	ancestral Chiroptera
	ma	-15694.1	-0.000206	1	ω0 = 0.031 ω1 = 1.0 ω2 = 1.0
	ma0	-15694.1			ω0 = 0.031 ω1 = 1.0 ω2 = 1.0
	combined marine mammals
	ma	-15689.8	1.57433	0.209579	ω0 = 0.031 ω1 = 1.0 ω2 = 4.441
	ma0	-15690.6			ω0 = 0.031 ω1 = 1.0 ω2 = 1.0
	ancestral Cetaceans
	ma	-15693.9	0.163698	0.685774	ω0 = 0.031 ω1 = 1.0 ω2 = 8.579
	ma0	-15694			ω0 = 0.031 ω1 = 1.0 ω2 = 1.0
	terminal branch of Trichechus manatusl
	ma	-15692.6	-0.106668	1	ω0 = 0.031 ω1 = 1.0 ω2 = 1.086
	ma0	-15692.6			ω0 = 0.031 ω1 = 1.0 ω2 = 1.0
	ancestral pinniped
	ma	-15694.1	0.0057	0.939818	ω0 = 0.031 ω1 = 1.0 ω2 = 1.0
	ma0	-15694.1			ω0 = 0.031 ω1 = 1.0 ω2 = 1.0
	ancestral Rodentia
	ma	-15694.6	-0.964708	1	ω0 = 0.031 ω1 = 1.0 ω2 = 1.784
	ma0	-15694.1			ω0 = 0.031 ω1 = 1.0 ω2 = 1.0
	terminal branch of Ursus maritimus
	ma	-15676.6	28.3658	1.00424e-07	ω0 = 0.031 ω1 = 1.0 ω2 = 999.0	770 0.999** 771 0.801
	ma0	-15690.8			ω0 = 0.031 ω1 = 1.0 ω2 = 1.0
	ancestral Cetartiodactyla
	ma	-15694.1	0.000168	0.989659	ω0 = 0.031 ω1 = 1.0 ω2 = 1.0
	ma0	-15694.1			ω0 = 0.031 ω1 = 1.0 ω2 = 1.0
	ancestral Primates
	ma	-15694.1	-0.001306	1	ω0 = 0.031 ω1 = 1.0 ω2 = 1.0
	ma0	-15694.1			ω0 = 0.031 ω1 = 1.0 ω2 = 1.0
	ancestral Carnivora
	ma	-15694.1	1e-05	0.997477	ω0 = 0.031 ω1 = 1.0 ω2 = 1.0
	ma0	-15694.1			ω0 = 0.031 ω1 = 1.0 ω2 = 1.0
	------------------
DGKE	ancestral Cetaceans
	ma	-14102.5	0	1	ω0 = 0.068 ω1 = 1.0 ω2 = 1.0
	ma0	-14102.5			ω0 = 0.068 ω1 = 1.0 ω2 = 1.0
	ancestral Chiroptera
	ma	-14102.1	0	1	ω0 = 0.067 ω1 = 1.0 ω2 = 1.0
	ma0	-14102.1			ω0 = 0.067 ω1 = 1.0 ω2 = 1.0
	combined marine mammals
	ma	-14102.5	0	1	ω0 = 0.068 ω1 = 1.0 ω2 = 1.0
	ma0	-14102.5			ω0 = 0.068 ω1 = 1.0 ω2 = 1.0
	ancestral pinniped
	ma	-14102.5	0	1	ω0 = 0.068 ω1 = 1.0 ω2 = 1.0
	ma0	-14102.5			ω0 = 0.068 ω1 = 1.0 ω2 = 1.0
	ancestral Rodentia
	ma	-14102.5	0	1	ω0 = 0.068 ω1 = 1.0 ω2 = 1.0
	ma0	-14102.5			ω0 = 0.068 ω1 = 1.0 ω2 = 1.0
	ancestral Carnivora
	ma	-14102.5	0	1	ω0 = 0.068 ω1 = 1.0 ω2 = 1.0
	ma0	-14102.5			ω0 = 0.068 ω1 = 1.0 ω2 = 1.0
	ancestral Primates
	ma	-14102.5	0	1	ω0 = 0.068 ω1 = 1.0 ω2 = 1.0
	ma0	-14102.5			ω0 = 0.068 ω1 = 1.0 ω2 = 1.0
	ancestral Cetartiodactyla
	ma	-14102.5	0	1	ω0 = 0.068 ω1 = 1.0 ω2 = 1.0
	ma0	-14102.5			ω0 = 0.068 ω1 = 1.0 ω2 = 1.0
	terminal branch of Trichechus manatusl
	ma	-14102.5	0	1	ω0 = 0.068 ω1 = 1.0 ω2 = 1.0
	ma0	-14102.5			ω0 = 0.068 ω1 = 1.0 ω2 = 1.0
	------------------
DGKG	ancestral Chiroptera
	ma	-19125.9	-9.2e-05	1	ω0 = 0.064 ω1 = 1.0 ω2 = 1.0
	ma0	-19125.9			ω0 = 0.064 ω1 = 1.0 ω2 = 1.0
	combined marine mammals
	ma	-19125.6	0.460258	0.497503	ω0 = 0.064 ω1 = 1.0 ω2 = 3.729
	ma0	-19125.8			ω0 = 0.064 ω1 = 1.0 ω2 = 1.0
	ancestral Cetartiodactyla
	ma	-19125.9	8e-06	0.997743	ω0 = 0.064 ω1 = 1.0 ω2 = 1.0
	ma0	-19125.9			ω0 = 0.064 ω1 = 1.0 ω2 = 1.0
	terminal branch of Trichechus manatusl
	ma	-19125.9	0	1	ω0 = 0.064 ω1 = 1.0 ω2 = 1.0
	ma0	-19125.9			ω0 = 0.064 ω1 = 1.0 ω2 = 1.0
	ancestral Carnivora
	ma	-19125.9	-4e-06	1	ω0 = 0.064 ω1 = 1.0 ω2 = 1.0
	ma0	-19125.9			ω0 = 0.064 ω1 = 1.0 ω2 = 1.0
	ancestral pinniped
	ma	-19125.9	-2e-06	1	ω0 = 0.064 ω1 = 1.0 ω2 = 1.0
	ma0	-19125.9			ω0 = 0.064 ω1 = 1.0 ω2 = 1.0
	ancestral Rodentia
	ma	-19125.9	2e-06	0.998872	ω0 = 0.064 ω1 = 1.0 ω2 = 1.0
	ma0	-19125.9			ω0 = 0.064 ω1 = 1.0 ω2 = 1.0
	ancestral Primates
	ma	-19125.9	0	1	ω0 = 0.064 ω1 = 1.0 ω2 = 1.0
	ma0	-19125.9			ω0 = 0.064 ω1 = 1.0 ω2 = 1.0
	terminal branch of Ursus maritimus
	ma	-19125.9	0	1	ω0 = 0.064 ω1 = 1.0 ω2 = 1.0
	ma0	-19125.9			ω0 = 0.064 ω1 = 1.0 ω2 = 1.0
	ancestral Cetaceans
	ma	-19125.9	4e-06	0.998404	ω0 = 0.064 ω1 = 1.0 ω2 = 1.0
	ma0	-19125.9			ω0 = 0.064 ω1 = 1.0 ω2 = 1.0
	------------------
DGKH	ancestral Primates
	ma	-37304.6	1e-05	0.997477	ω0 = 0.059 ω1 = 1.0 ω2 = 1.0
	ma0	-37304.6			ω0 = 0.059 ω1 = 1.0 ω2 = 1.0
	ancestral pinniped
	ma	-37304.6	-5.4e-05	1	ω0 = 0.059 ω1 = 1.0 ω2 = 1.0
	ma0	-37304.6			ω0 = 0.059 ω1 = 1.0 ω2 = 1.0
	ancestral Cetartiodactyla
	ma	-37304.6	2e-06	0.998872	ω0 = 0.059 ω1 = 1.0 ω2 = 1.0
	ma0	-37304.6			ω0 = 0.059 ω1 = 1.0 ω2 = 1.0
	combined marine mammals
	ma	-37304.3	0.562588	0.453219	ω0 = 0.059 ω1 = 1.0 ω2 = 7.571
	ma0	-37304.6			ω0 = 0.059 ω1 = 1.0 ω2 = 1.0
	terminal branch of Ursus maritimus
	ma	-37304.6	-2.8e-05	1	ω0 = 0.059 ω1 = 1.0 ω2 = 1.0
	ma0	-37304.6			ω0 = 0.059 ω1 = 1.0 ω2 = 1.0
	ancestral Cetaceans
	ma	-37304.6	-1.6e-05	1	ω0 = 0.059 ω1 = 1.0 ω2 = 1.0
	ma0	-37304.6			ω0 = 0.059 ω1 = 1.0 ω2 = 1.0
	ancestral Carnivora
	ma	-37304.6	-2e-05	1	ω0 = 0.059 ω1 = 1.0 ω2 = 1.0
	ma0	-37304.6			ω0 = 0.059 ω1 = 1.0 ω2 = 1.0
	terminal branch of Trichechus manatusl
	ma	-37304.6	1.6e-05	0.996808	ω0 = 0.059 ω1 = 1.0 ω2 = 1.0
	ma0	-37304.6			ω0 = 0.059 ω1 = 1.0 ω2 = 1.0
	ancestral Chiroptera
	ma	-37304.6	-1.6e-05	1	ω0 = 0.059 ω1 = 1.0 ω2 = 1.0
	ma0	-37304.6			ω0 = 0.059 ω1 = 1.0 ω2 = 1.0
	ancestral Rodentia
	ma	-37304.6	6e-06	0.998046	ω0 = 0.059 ω1 = 1.0 ω2 = 1.0
	ma0	-37304.6			ω0 = 0.059 ω1 = 1.0 ω2 = 1.0
	------------------
DGKI	ancestral Carnivora
	ma	-21219.6	-0.007434	1	ω0 = 0.031 ω1 = 1.0 ω2 = 1.0
	ma0	-21219.6			ω0 = 0.031 ω1 = 1.0 ω2 = 1.0
	terminal branch of Ursus maritimus
	ma	-21193.3	32.152	1.42567e-08	ω0 = 0.03 ω1 = 1.0 ω2 = 798.21	240 0.999** 243 1.000** 244 0.879 763 0.877
	ma0	-21209.4			ω0 = 0.03 ω1 = 1.0 ω2 = 1.0
	ancestral Chiroptera
	ma	-21219.6	0.013926	0.906061	ω0 = 0.031 ω1 = 1.0 ω2 = 1.0
	ma0	-21219.7			ω0 = 0.031 ω1 = 1.0 ω2 = 1.0
	ancestral Primates
	ma	-21219.7	-0.130788	1	ω0 = 0.031 ω1 = 1.0 ω2 = 1.0
	ma0	-21219.6			ω0 = 0.031 ω1 = 1.0 ω2 = 1.0
	combined marine mammals
	ma	-21211.8	3.32684	0.0681578	ω0 = 0.03 ω1 = 1.0 ω2 = 5.38
	ma0	-21213.5			ω0 = 0.03 ω1 = 1.0 ω2 = 1.0
	ancestral pinniped
	ma	-21219.6	-0.000266	1	ω0 = 0.031 ω1 = 1.0 ω2 = 1.0
	ma0	-21219.6			ω0 = 0.031 ω1 = 1.0 ω2 = 1.0
	terminal branch of Trichechus manatusl
	ma	-21219	2e-05	0.996432	ω0 = 0.03 ω1 = 1.0 ω2 = 1.0
	ma0	-21219			ω0 = 0.03 ω1 = 1.0 ω2 = 1.0
	ancestral Rodentia
	ma	-21219.6	0.011682	0.91393	ω0 = 0.031 ω1 = 1.0 ω2 = 1.0
	ma0	-21219.7			ω0 = 0.031 ω1 = 1.0 ω2 = 1.0
	ancestral Cetartiodactyla
	ma	-21219.6	-0.00221	1	ω0 = 0.031 ω1 = 1.0 ω2 = 1.0
	ma0	-21219.6			ω0 = 0.031 ω1 = 1.0 ω2 = 1.0
	ancestral Cetaceans
	ma	-21219.6	-1e-05	1	ω0 = 0.031 ω1 = 1.0 ω2 = 1.0
	ma0	-21219.6			ω0 = 0.031 ω1 = 1.0 ω2 = 1.0
	------------------
DGKQ	ancestral Cetartiodactyla
	ma	-27663.6	0	1	ω0 = 0.074 ω1 = 1.0 ω2 = 1.0
	ma0	-27663.6			ω0 = 0.074 ω1 = 1.0 ω2 = 1.0
	ancestral Cetaceans
	ma	-27663.6	-2e-06	1	ω0 = 0.074 ω1 = 1.0 ω2 = 1.0
	ma0	-27663.6			ω0 = 0.074 ω1 = 1.0 ω2 = 1.0
	combined marine mammals
	ma	-27663.6	0	1	ω0 = 0.074 ω1 = 1.0 ω2 = 1.0
	ma0	-27663.6			ω0 = 0.074 ω1 = 1.0 ω2 = 1.0
	ancestral Chiroptera
	ma	-27655.9	6.68867	0.00970273	ω0 = 0.074 ω1 = 1.0 ω2 = 22.176	133 0.703 134 0.554 140 0.517 149 0.797 154 0.990** 164 0.557 236 0.638 306 0.591 493 0.993**
	ma0	-27659.3			ω0 = 0.073 ω1 = 1.0 ω2 = 1.0
	ancestral Rodentia
	ma	-27663.6	0	1	ω0 = 0.074 ω1 = 1.0 ω2 = 1.0
	ma0	-27663.6			ω0 = 0.074 ω1 = 1.0 ω2 = 1.0
	ancestral pinniped
	ma	-27660.7	3.61149	0.0573816	ω0 = 0.074 ω1 = 1.0 ω2 = 23.772
	ma0	-27662.5			ω0 = 0.074 ω1 = 1.0 ω2 = 1.0
	ancestral Carnivora
	ma	-27663.6	0	1	ω0 = 0.074 ω1 = 1.0 ω2 = 1.0
	ma0	-27663.6			ω0 = 0.074 ω1 = 1.0 ω2 = 1.0
	terminal branch of Ursus maritimus
	ma	-27663.6	0	1	ω0 = 0.074 ω1 = 1.0 ω2 = 1.0
	ma0	-27663.6			ω0 = 0.074 ω1 = 1.0 ω2 = 1.0
	terminal branch of Trichechus manatusl
	ma	-27663.6	0	1	ω0 = 0.074 ω1 = 1.0 ω2 = 1.0
	ma0	-27663.6			ω0 = 0.074 ω1 = 1.0 ω2 = 1.0
	ancestral Primates
	ma	-27663.2	0	1	ω0 = 0.074 ω1 = 1.0 ω2 = 1.0
	ma0	-27663.2			ω0 = 0.074 ω1 = 1.0 ω2 = 1.0
	------------------
DGKZ	terminal branch of Trichechus manatusl
	ma	-25330.1	-0.00028	1	ω0 = 0.056 ω1 = 1.0 ω2 = 1.0
	ma0	-25330.1			ω0 = 0.056 ω1 = 1.0 ω2 = 1.0
	combined marine mammals
	ma	-25327.9	2.57934	0.108267	ω0 = 0.056 ω1 = 1.0 ω2 = 4.661
	ma0	-25329.2			ω0 = 0.056 ω1 = 1.0 ω2 = 1.0
	ancestral Carnivora
	ma	-25330.1	-0.003048	1	ω0 = 0.056 ω1 = 1.0 ω2 = 1.0
	ma0	-25330.1			ω0 = 0.056 ω1 = 1.0 ω2 = 1.0
	ancestral Cetartiodactyla
	ma	-25330.1	0.002692	0.958621	ω0 = 0.056 ω1 = 1.0 ω2 = 1.0
	ma0	-25330.1			ω0 = 0.056 ω1 = 1.0 ω2 = 1.0
	ancestral Rodentia
	ma	-25330.1	4.6e-05	0.994589	ω0 = 0.056 ω1 = 1.0 ω2 = 1.0
	ma0	-25330.1			ω0 = 0.056 ω1 = 1.0 ω2 = 1.0
	ancestral Chiroptera
	ma	-25330.1	-0.000236	1	ω0 = 0.056 ω1 = 1.0 ω2 = 1.0
	ma0	-25330.1			ω0 = 0.056 ω1 = 1.0 ω2 = 1.0
	ancestral Cetaceans
	ma	-25330.1	0.00108	0.973784	ω0 = 0.056 ω1 = 1.0 ω2 = 1.0
	ma0	-25330.1			ω0 = 0.056 ω1 = 1.0 ω2 = 1.0
	ancestral Primates
	ma	-25330.1	-0.001272	1	ω0 = 0.056 ω1 = 1.0 ω2 = 1.0
	ma0	-25330.1			ω0 = 0.056 ω1 = 1.0 ω2 = 1.0
	terminal branch of Ursus maritimus
	ma	-25300.5	52.8581	3.58491e-13	ω0 = 0.057 ω1 = 1.0 ω2 = 753.763	122 0.999** 136 0.524 209 0.912 210 0.750 970 0.788 971 0.799 973 0.894 974 0.598 975 0.941 976 0.994** 1000 0.798
	ma0	-25327			ω0 = 0.056 ω1 = 1.0 ω2 = 1.0
	ancestral pinniped
	ma	-25330.1	8e-06	0.997743	ω0 = 0.056 ω1 = 1.0 ω2 = 1.0
	ma0	-25330.1			ω0 = 0.056 ω1 = 1.0 ω2 = 1.0
	------------------
FABP1	combined marine mammals
	ma	-4666.98	0	1	ω0 = 0.134 ω1 = 1.0 ω2 = 1.0
	ma0	-4666.98			ω0 = 0.134 ω1 = 1.0 ω2 = 1.0
	ancestral Chiroptera
	ma	-4666.98	0	1	ω0 = 0.134 ω1 = 1.0 ω2 = 1.0
	ma0	-4666.98			ω0 = 0.134 ω1 = 1.0 ω2 = 1.0
	ancestral Primates
	ma	-4666.98	0	1	ω0 = 0.134 ω1 = 1.0 ω2 = 1.0
	ma0	-4666.98			ω0 = 0.134 ω1 = 1.0 ω2 = 1.0
	ancestral Cetartiodactyla
	ma	-4666.98	0	1	ω0 = 0.134 ω1 = 1.0 ω2 = 1.0
	ma0	-4666.98			ω0 = 0.134 ω1 = 1.0 ω2 = 1.0
	ancestral Carnivora
	ma	-4666.98	0	1	ω0 = 0.134 ω1 = 1.0 ω2 = 1.0
	ma0	-4666.98			ω0 = 0.134 ω1 = 1.0 ω2 = 1.0
	terminal branch of Trichechus manatusl
	ma	-4666.76	0.315396	0.574388	ω0 = 0.133 ω1 = 1.0 ω2 = 3.941
	ma0	-4666.91			ω0 = 0.133 ω1 = 1.0 ω2 = 1.0
	ancestral pinniped
	ma	-4665.65	0.392626	0.530922	ω0 = 0.133 ω1 = 1.0 ω2 = 70.169
	ma0	-4665.85			ω0 = 0.133 ω1 = 1.0 ω2 = 1.0
	ancestral Rodentia
	ma	-4666.77	0.064048	0.800209	ω0 = 0.133 ω1 = 1.0 ω2 = 95.769
	ma0	-4666.8			ω0 = 0.134 ω1 = 1.0 ω2 = 1.0
	ancestral Cetaceans
	ma	-4666.98	0	1	ω0 = 0.134 ω1 = 1.0 ω2 = 1.0
	ma0	-4666.98			ω0 = 0.134 ω1 = 1.0 ω2 = 1.0
	terminal branch of Ursus maritimus
	ma	-4666.12	0	1	ω0 = 0.132 ω1 = 1.0 ω2 = 1.0
	ma0	-4666.12			ω0 = 0.132 ω1 = 1.0 ω2 = 1.0
	------------------
FABP2	terminal branch of Trichechus manatusl
	ma	-5514.95	0.11822	0.730973	ω0 = 0.134 ω1 = 1.0 ω2 = 8.291
	ma0	-5515.01			ω0 = 0.134 ω1 = 1.0 ω2 = 1.0
	ancestral Chiroptera
	ma	-5516.68	0	1	ω0 = 0.137 ω1 = 1.0 ω2 = 1.0
	ma0	-5516.68			ω0 = 0.137 ω1 = 1.0 ω2 = 1.0
	ancestral Cetaceans
	ma	-5516.6	0	1	ω0 = 0.136 ω1 = 1.0 ω2 = 1.0
	ma0	-5516.6			ω0 = 0.136 ω1 = 1.0 ω2 = 1.0
	ancestral Cetartiodactyla
	ma	-5516.68	0	1	ω0 = 0.137 ω1 = 1.0 ω2 = 1.0
	ma0	-5516.68			ω0 = 0.137 ω1 = 1.0 ω2 = 1.0
	ancestral Carnivora
	ma	-5516.68	0	1	ω0 = 0.137 ω1 = 1.0 ω2 = 1.0
	ma0	-5516.68			ω0 = 0.137 ω1 = 1.0 ω2 = 1.0
	ancestral Primates
	ma	-5516.68	9.6e-05	0.992182	ω0 = 0.137 ω1 = 1.0 ω2 = 1.0
	ma0	-5516.68			ω0 = 0.137 ω1 = 1.0 ω2 = 1.0
	ancestral pinniped
	ma	-5516.6	0	1	ω0 = 0.136 ω1 = 1.0 ω2 = 1.0
	ma0	-5516.6			ω0 = 0.136 ω1 = 1.0 ω2 = 1.0
	ancestral Rodentia
	ma	-5516.68	0	1	ω0 = 0.137 ω1 = 1.0 ω2 = 1.0
	ma0	-5516.68			ω0 = 0.137 ω1 = 1.0 ω2 = 1.0
	combined marine mammals
	ma	-5515.15	0	1	ω0 = 0.133 ω1 = 1.0 ω2 = 1.0
	ma0	-5515.15			ω0 = 0.133 ω1 = 1.0 ω2 = 1.0
	------------------
FABP3	terminal branch of Ursus maritimus
	ma	-2213.02	-1e-05	1	ω0 = 0.055 ω1 = 1.0 ω2 = 1.888
	ma0	-2213.02			ω0 = 0.055 ω1 = 1.0 ω2 = 1.0
	terminal branch of Trichechus manatusl
	ma	-2212.18	0.861294	0.353377	ω0 = 0.053 ω1 = 1.0 ω2 = 8.765
	ma0	-2212.61			ω0 = 0.053 ω1 = 1.0 ω2 = 1.0
	combined marine mammals
	ma	-2209.46	1.59156	0.207103	ω0 = 0.05 ω1 = 1.0 ω2 = 3.769
	ma0	-2210.25			ω0 = 0.049 ω1 = 1.0 ω2 = 1.0
	ancestral Cetartiodactyla
	ma	-2213.02	0	1	ω0 = 0.055 ω1 = 1.0 ω2 = 1.0
	ma0	-2213.02			ω0 = 0.055 ω1 = 1.0 ω2 = 1.0
	ancestral pinniped
	ma	-2213.02	0	1	ω0 = 0.055 ω1 = 1.0 ω2 = 1.0
	ma0	-2213.02			ω0 = 0.055 ω1 = 1.0 ω2 = 1.0
	ancestral Carnivora
	ma	-2213.02	0	1	ω0 = 0.055 ω1 = 1.0 ω2 = 1.0
	ma0	-2213.02			ω0 = 0.055 ω1 = 1.0 ω2 = 1.0
	ancestral Primates
	ma	-2213.02	-3.6e-05	1	ω0 = 0.055 ω1 = 1.0 ω2 = 1.0
	ma0	-2213.02			ω0 = 0.055 ω1 = 1.0 ω2 = 1.0
	ancestral Cetaceans
	ma	-2211.62	0	1	ω0 = 0.051 ω1 = 1.0 ω2 = 1.0
	ma0	-2211.62			ω0 = 0.051 ω1 = 1.0 ω2 = 1.0
	ancestral Chiroptera
	ma	-2213.02	0	1	ω0 = 0.055 ω1 = 1.0 ω2 = 1.0
	ma0	-2213.02			ω0 = 0.055 ω1 = 1.0 ω2 = 1.0
	------------------
FABP4	terminal branch of Ursus maritimus
	ma	-4480.19	0.016464	0.897902	ω0 = 0.121 ω1 = 1.0 ω2 = 3.398
	ma0	-4480.2			ω0 = 0.121 ω1 = 1.0 ω2 = 1.0
	ancestral Carnivora
	ma	-4477.33	5.35212	0.0206971	ω0 = 0.12 ω1 = 1.0 ω2 = 53.097	12 0.967*
	ma0	-4480			ω0 = 0.12 ω1 = 1.0 ω2 = 1.0
	ancestral Primates
	ma	-4480.76	0	1	ω0 = 0.12 ω1 = 1.0 ω2 = 1.0
	ma0	-4480.76			ω0 = 0.12 ω1 = 1.0 ω2 = 1.0
	terminal branch of Trichechus manatusl
	ma	-4476.47	0.768698	0.38062	ω0 = 0.11 ω1 = 1.0 ω2 = 2.026
	ma0	-4476.86			ω0 = 0.11 ω1 = 1.0 ω2 = 1.0
	ancestral pinniped
	ma	-4478.76	0	1	ω0 = 0.119 ω1 = 1.0 ω2 = 1.0
	ma0	-4478.76			ω0 = 0.119 ω1 = 1.0 ω2 = 1.0
	ancestral Rodentia
	ma	-4480.76	0	1	ω0 = 0.12 ω1 = 1.0 ω2 = 1.0
	ma0	-4480.76			ω0 = 0.12 ω1 = 1.0 ω2 = 1.0
	combined marine mammals
	ma	-4471.66	0.608478	0.435361	ω0 = 0.106 ω1 = 1.0 ω2 = 1.46
	ma0	-4471.97			ω0 = 0.106 ω1 = 1.0 ω2 = 1.0
	ancestral Cetaceans
	ma	-4477.22	0.839474	0.359547	ω0 = 0.117 ω1 = 1.0 ω2 = 6.946
	ma0	-4477.64			ω0 = 0.118 ω1 = 1.0 ω2 = 1.0
	ancestral Cetartiodactyla
	ma	-4480.76	0	1	ω0 = 0.12 ω1 = 1.0 ω2 = 1.0
	ma0	-4480.76			ω0 = 0.12 ω1 = 1.0 ω2 = 1.0
	ancestral Chiroptera
	ma	-4480.76	0	1	ω0 = 0.12 ω1 = 1.0 ω2 = 1.0
	ma0	-4480.76			ω0 = 0.12 ω1 = 1.0 ω2 = 1.0
	------------------
FABP5	ancestral Carnivora
	ma	-1489.71	1.11325	0.291377	ω0 = 0.098 ω1 = 1.0 ω2 = 166.837
	ma0	-1490.26			ω0 = 0.098 ω1 = 1.0 ω2 = 1.0
	combined marine mammals
	ma	-1492.7	0	1	ω0 = 0.106 ω1 = 1.0 ω2 = 1.0
	ma0	-1492.7			ω0 = 0.106 ω1 = 1.0 ω2 = 1.0
	ancestral pinniped
	ma	-1492.64	0.060412	0.805846	ω0 = 0.104 ω1 = 1.0 ω2 = 15.592
	ma0	-1492.67			ω0 = 0.105 ω1 = 1.0 ω2 = 1.0
	ancestral Cetartiodactyla
	ma	-1492.7	0	1	ω0 = 0.106 ω1 = 1.0 ω2 = 1.0
	ma0	-1492.7			ω0 = 0.106 ω1 = 1.0 ω2 = 1.0
	terminal branch of Ursus maritimus
	ma	-1492.7	0	1	ω0 = 0.106 ω1 = 1.0 ω2 = 1.0
	ma0	-1492.7			ω0 = 0.106 ω1 = 1.0 ω2 = 1.0
	ancestral Cetaceans
	ma	-1492.7	0	1	ω0 = 0.106 ω1 = 1.0 ω2 = 1.0
	ma0	-1492.7			ω0 = 0.106 ω1 = 1.0 ω2 = 1.0
	ancestral Primates
	ma	-1492.7	4e-06	0.998404	ω0 = 0.106 ω1 = 1.0 ω2 = 1.0
	ma0	-1492.7			ω0 = 0.106 ω1 = 1.0 ω2 = 1.0
	------------------
FABP6	ancestral Chiroptera
	ma	-5099.88	7.4e-05	0.993136	ω0 = 0.128 ω1 = 1.0 ω2 = 1.0
	ma0	-5099.88			ω0 = 0.128 ω1 = 1.0 ω2 = 1.0
	ancestral Cetaceans
	ma	-5098.22	1.16222	0.281006	ω0 = 0.126 ω1 = 1.0 ω2 = 4.513
	ma0	-5098.8			ω0 = 0.127 ω1 = 1.0 ω2 = 1.0
	terminal branch of Ursus maritimus
	ma	-5099.88	0	1	ω0 = 0.128 ω1 = 1.0 ω2 = 1.0
	ma0	-5099.88			ω0 = 0.128 ω1 = 1.0 ω2 = 1.0
	ancestral Rodentia
	ma	-5099.88	0	1	ω0 = 0.128 ω1 = 1.0 ω2 = 1.0
	ma0	-5099.88			ω0 = 0.128 ω1 = 1.0 ω2 = 1.0
	ancestral Cetartiodactyla
	ma	-5099.88	0	1	ω0 = 0.128 ω1 = 1.0 ω2 = 1.0
	ma0	-5099.88			ω0 = 0.128 ω1 = 1.0 ω2 = 1.0
	ancestral pinniped
	ma	-5099.04	1.64408	0.199766	ω0 = 0.127 ω1 = 1.0 ω2 = 38.58
	ma0	-5099.86			ω0 = 0.128 ω1 = 1.0 ω2 = 1.0
	ancestral Primates
	ma	-5098.23	0.358318	0.549442	ω0 = 0.127 ω1 = 1.0 ω2 = 52.071
	ma0	-5098.41			ω0 = 0.127 ω1 = 1.0 ω2 = 1.0
	ancestral Carnivora
	ma	-5099.88	0	1	ω0 = 0.128 ω1 = 1.0 ω2 = 1.0
	ma0	-5099.88			ω0 = 0.128 ω1 = 1.0 ω2 = 1.0
	terminal branch of Trichechus manatusl
	ma	-5099.88	0	1	ω0 = 0.128 ω1 = 1.0 ω2 = 1.0
	ma0	-5099.88			ω0 = 0.128 ω1 = 1.0 ω2 = 1.0
	combined marine mammals
	ma	-5099.88	0	1	ω0 = 0.128 ω1 = 1.0 ω2 = 1.0
	ma0	-5099.88			ω0 = 0.128 ω1 = 1.0 ω2 = 1.0
	------------------
FABP7	ancestral Chiroptera
	ma	-4395.13	0	1	ω0 = 0.04 ω1 = 1.0 ω2 = 1.0
	ma0	-4395.13			ω0 = 0.04 ω1 = 1.0 ω2 = 1.0
	terminal branch of Ursus maritimus
	ma	-4395.13	0	1	ω0 = 0.04 ω1 = 1.0 ω2 = 1.0
	ma0	-4395.13			ω0 = 0.04 ω1 = 1.0 ω2 = 1.0
	terminal branch of Trichechus manatusl
	ma	-4387.68	0	1	ω0 = 0.038 ω1 = 1.0 ω2 = 1.0
	ma0	-4387.68			ω0 = 0.038 ω1 = 1.0 ω2 = 1.0
	ancestral Cetaceans
	ma	-4395.03	0	1	ω0 = 0.04 ω1 = 1.0 ω2 = 1.0
	ma0	-4395.03			ω0 = 0.04 ω1 = 1.0 ω2 = 1.0
	combined marine mammals
	ma	-4391.95	0	1	ω0 = 0.039 ω1 = 1.0 ω2 = 1.0
	ma0	-4391.95			ω0 = 0.039 ω1 = 1.0 ω2 = 1.0
	ancestral Rodentia
	ma	-4393.73	0	1	ω0 = 0.04 ω1 = 1.0 ω2 = 1.0
	ma0	-4393.73			ω0 = 0.04 ω1 = 1.0 ω2 = 1.0
	ancestral Carnivora
	ma	-4395.13	0	1	ω0 = 0.04 ω1 = 1.0 ω2 = 1.0
	ma0	-4395.13			ω0 = 0.04 ω1 = 1.0 ω2 = 1.0
	ancestral Primates
	ma	-4395.13	4e-06	0.998404	ω0 = 0.04 ω1 = 1.0 ω2 = 1.0
	ma0	-4395.13			ω0 = 0.04 ω1 = 1.0 ω2 = 1.0
	ancestral Cetartiodactyla
	ma	-4395.13	1.4e-05	0.997015	ω0 = 0.04 ω1 = 1.0 ω2 = 1.0
	ma0	-4395.13			ω0 = 0.04 ω1 = 1.0 ω2 = 1.0
	------------------
FAS	ancestral Primates
	ma	-77795.1	7.18096	0.00736812	ω0 = 0.075 ω1 = 1.0 ω2 = 15.466	571 0.640 802 0.980* 859 0.613 1164 0.608 1183 0.597 1260 0.650 1280 0.980* 1348 0.639 2030 0.591 2300 0.628
	ma0	-77798.7			ω0 = 0.075 ω1 = 1.0 ω2 = 1.0
	terminal branch of Trichechus manatusl
	ma	-77791.8	12.0906	0.000506757	ω0 = 0.075 ω1 = 1.0 ω2 = 21.885	271 0.946 385 0.949 531 0.971* 1084 0.871 1337 0.891 1917 0.546
	ma0	-77797.9			ω0 = 0.075 ω1 = 1.0 ω2 = 1.0
	ancestral Cetaceans
	ma	-77800.3	0	1	ω0 = 0.075 ω1 = 1.0 ω2 = 1.0
	ma0	-77800.3			ω0 = 0.075 ω1 = 1.0 ω2 = 1.0
	combined marine mammals
	ma	-77792.6	0	1	ω0 = 0.074 ω1 = 1.0 ω2 = 1.0
	ma0	-77792.6			ω0 = 0.074 ω1 = 1.0 ω2 = 1.0
	ancestral pinniped
	ma	-77797.3	5.92454	0.0149315	ω0 = 0.075 ω1 = 1.0 ω2 = 102.696	548 0.971* 2052 0.506 2203 0.515
	ma0	-77800.2			ω0 = 0.075 ω1 = 1.0 ω2 = 1.0
	ancestral Carnivora
	ma	-77800.1	1.73448	0.187839	ω0 = 0.075 ω1 = 1.0 ω2 = 13.146
	ma0	-77800.9			ω0 = 0.075 ω1 = 1.0 ω2 = 1.0
	ancestral Cetartiodactyla
	ma	-77801	4e-06	0.998404	ω0 = 0.075 ω1 = 1.0 ω2 = 1.0
	ma0	-77801			ω0 = 0.075 ω1 = 1.0 ω2 = 1.0
	ancestral Rodentia
	ma	-77801	-1.4e-05	1	ω0 = 0.075 ω1 = 1.0 ω2 = 1.0
	ma0	-77801			ω0 = 0.075 ω1 = 1.0 ω2 = 1.0
	ancestral Chiroptera
	ma	-77767.1	23.3456	1.35356e-06	ω0 = 0.074 ω1 = 1.0 ω2 = 29.192	111 0.688 184 0.613 186 0.586 285 0.702 526 0.988* 602 0.963* 616 0.955* 634 0.799 666 0.702 719 0.988* 765 0.959* 779 0.753 806 0.950* 830 0.976* 861 0.959* 862 0.935 1222 0.558 1549 0.850 1578 0.848 1959 0.950 2069 0.978* 2105 0.903 2176 0.507 2215 0.902 2361 0.560 2376 0.845 2379 0.979* 2381 0.995** 2402 0.956* 2433 0.531 2435 0.951* 2468 0.890 2489 0.753 2506 0.849
	ma0	-77778.8			ω0 = 0.074 ω1 = 1.0 ω2 = 1.0
	------------------
FATP1	ancestral Cetartiodactyla
	ma	-18851.3	0	1	ω0 = 0.066 ω1 = 1.0 ω2 = 1.0
	ma0	-18851.3			ω0 = 0.066 ω1 = 1.0 ω2 = 1.0
	combined marine mammals
	ma	-18848.7	0	1	ω0 = 0.065 ω1 = 1.0 ω2 = 1.0
	ma0	-18848.7			ω0 = 0.065 ω1 = 1.0 ω2 = 1.0
	ancestral Rodentia
	ma	-18851.3	0	1	ω0 = 0.066 ω1 = 1.0 ω2 = 1.0
	ma0	-18851.3			ω0 = 0.066 ω1 = 1.0 ω2 = 1.0
	ancestral pinniped
	ma	-18851.3	1.6e-05	0.996808	ω0 = 0.066 ω1 = 1.0 ω2 = 1.0
	ma0	-18851.3			ω0 = 0.066 ω1 = 1.0 ω2 = 1.0
	ancestral Primates
	ma	-18851.3	0	1	ω0 = 0.066 ω1 = 1.0 ω2 = 1.0
	ma0	-18851.3			ω0 = 0.066 ω1 = 1.0 ω2 = 1.0
	terminal branch of Trichechus manatusl
	ma	-18851.3	0.065222	0.798425	ω0 = 0.066 ω1 = 1.0 ω2 = 2.345
	ma0	-18851.3			ω0 = 0.066 ω1 = 1.0 ω2 = 1.0
	ancestral Carnivora
	ma	-18851.3	0	1	ω0 = 0.066 ω1 = 1.0 ω2 = 1.0
	ma0	-18851.3			ω0 = 0.066 ω1 = 1.0 ω2 = 1.0
	ancestral Chiroptera
	ma	-18850.2	0.506788	0.476533	ω0 = 0.066 ω1 = 1.0 ω2 = 6.158
	ma0	-18850.4			ω0 = 0.066 ω1 = 1.0 ω2 = 1.0
	terminal branch of Ursus maritimus
	ma	-18846.8	0	1	ω0 = 0.066 ω1 = 1.0 ω2 = 1.0
	ma0	-18846.8			ω0 = 0.066 ω1 = 1.0 ω2 = 1.0
	ancestral Cetaceans
	ma	-18850.8	0	1	ω0 = 0.066 ω1 = 1.0 ω2 = 1.0
	ma0	-18850.8			ω0 = 0.066 ω1 = 1.0 ω2 = 1.0
	------------------
FATP2	ancestral Cetaceans
	ma	-18029.3	0.880576	0.348044	ω0 = 0.096 ω1 = 1.0 ω2 = 2.322
	ma0	-18029.8			ω0 = 0.096 ω1 = 1.0 ω2 = 1.0
	combined marine mammals
	ma	-18023.9	0.34296	0.558126	ω0 = 0.093 ω1 = 1.0 ω2 = 1.357
	ma0	-18024.1			ω0 = 0.093 ω1 = 1.0 ω2 = 1.0
	ancestral Cetartiodactyla
	ma	-18034.5	1.6e-05	0.996808	ω0 = 0.098 ω1 = 1.0 ω2 = 1.0
	ma0	-18034.5			ω0 = 0.098 ω1 = 1.0 ω2 = 1.0
	ancestral Carnivora
	ma	-18034.5	0	1	ω0 = 0.098 ω1 = 1.0 ω2 = 1.0
	ma0	-18034.5			ω0 = 0.098 ω1 = 1.0 ω2 = 1.0
	terminal branch of Ursus maritimus
	ma	-18034.5	0	1	ω0 = 0.098 ω1 = 1.0 ω2 = 1.0
	ma0	-18034.5			ω0 = 0.098 ω1 = 1.0 ω2 = 1.0
	ancestral Chiroptera
	ma	-18034.5	0	1	ω0 = 0.098 ω1 = 1.0 ω2 = 1.0
	ma0	-18034.5			ω0 = 0.098 ω1 = 1.0 ω2 = 1.0
	ancestral Rodentia
	ma	-18034	0.923262	0.33662	ω0 = 0.098 ω1 = 1.0 ω2 = 43.297
	ma0	-18034.5			ω0 = 0.098 ω1 = 1.0 ω2 = 1.0
	ancestral Primates
	ma	-18034.5	0	1	ω0 = 0.098 ω1 = 1.0 ω2 = 1.0
	ma0	-18034.5			ω0 = 0.098 ω1 = 1.0 ω2 = 1.0
	terminal branch of Trichechus manatusl
	ma	-18018.7	8.65265	0.00326586	ω0 = 0.095 ω1 = 1.0 ω2 = 12.936	199 0.613 238 0.661 260 0.530 270 0.700 347 0.667 358 0.623 386 0.672 420 0.942 421 0.992** 422 0.883 423 0.989* 424 0.779 527 0.686 561 0.636 576 0.911
	ma0	-18023			ω0 = 0.095 ω1 = 1.0 ω2 = 1.0
	ancestral pinniped
	ma	-18034.5	0.023606	0.877892	ω0 = 0.098 ω1 = 1.0 ω2 = 2.769
	ma0	-18034.5			ω0 = 0.098 ω1 = 1.0 ω2 = 1.0
	------------------
FATP3	ancestral Rodentia
	ma	-22370	-1.4e-05	1	ω0 = 0.097 ω1 = 1.0 ω2 = 1.0
	ma0	-22370			ω0 = 0.097 ω1 = 1.0 ω2 = 1.0
	ancestral Chiroptera
	ma	-22370	-4.4e-05	1	ω0 = 0.097 ω1 = 1.0 ω2 = 1.0
	ma0	-22370			ω0 = 0.097 ω1 = 1.0 ω2 = 1.0
	combined marine mammals
	ma	-22370	0.000368	0.984695	ω0 = 0.097 ω1 = 1.0 ω2 = 1.0
	ma0	-22370			ω0 = 0.097 ω1 = 1.0 ω2 = 1.0
	ancestral Cetaceans
	ma	-22370	-0.017542	1	ω0 = 0.097 ω1 = 1.0 ω2 = 1.0
	ma0	-22370			ω0 = 0.097 ω1 = 1.0 ω2 = 1.0
	ancestral Primates
	ma	-22370	-9.2e-05	1	ω0 = 0.097 ω1 = 1.0 ω2 = 1.0
	ma0	-22370			ω0 = 0.097 ω1 = 1.0 ω2 = 1.0
	ancestral Cetartiodactyla
	ma	-22370	-6.4e-05	1	ω0 = 0.097 ω1 = 1.0 ω2 = 1.0
	ma0	-22370			ω0 = 0.097 ω1 = 1.0 ω2 = 1.0
	terminal branch of Trichechus manatusl
	ma	-22369.5	0	1	ω0 = 0.096 ω1 = 1.0 ω2 = 1.0
	ma0	-22369.5			ω0 = 0.096 ω1 = 1.0 ω2 = 1.0
	terminal branch of Ursus maritimus
	ma	-22370	0.00395	0.949887	ω0 = 0.097 ω1 = 1.0 ω2 = 1.0
	ma0	-22370			ω0 = 0.097 ω1 = 1.0 ω2 = 1.0
	ancestral Carnivora
	ma	-22370	8e-05	0.992864	ω0 = 0.097 ω1 = 1.0 ω2 = 1.0
	ma0	-22370			ω0 = 0.097 ω1 = 1.0 ω2 = 1.0
	------------------
FATP4	terminal branch of Trichechus manatusl
	ma	-19855.9	0	1	ω0 = 0.06 ω1 = 1.0 ω2 = 1.0
	ma0	-19855.9			ω0 = 0.06 ω1 = 1.0 ω2 = 1.0
	ancestral pinniped
	ma	-19857.2	-2.6e-05	1	ω0 = 0.06 ω1 = 1.0 ω2 = 1.0
	ma0	-19857.2			ω0 = 0.06 ω1 = 1.0 ω2 = 1.0
	ancestral Cetartiodactyla
	ma	-19850.4	10.2217	0.00138798	ω0 = 0.06 ω1 = 1.0 ω2 = 47.559	171 0.635 234 0.521 238 0.840 398 0.550 450 0.991** 565 0.544
	ma0	-19855.5			ω0 = 0.06 ω1 = 1.0 ω2 = 1.0
	ancestral Cetaceans
	ma	-19857.2	0	1	ω0 = 0.06 ω1 = 1.0 ω2 = 1.0
	ma0	-19857.2			ω0 = 0.06 ω1 = 1.0 ω2 = 1.0
	ancestral Chiroptera
	ma	-19848.9	0	1	ω0 = 0.058 ω1 = 1.0 ω2 = 1.0
	ma0	-19848.9			ω0 = 0.058 ω1 = 1.0 ω2 = 1.0
	ancestral Carnivora
	ma	-19857.2	-1.99999e-06	1	ω0 = 0.06 ω1 = 1.0 ω2 = 1.0
	ma0	-19857.2			ω0 = 0.06 ω1 = 1.0 ω2 = 1.0
	ancestral Rodentia
	ma	-19857.2	6.2e-05	0.993718	ω0 = 0.06 ω1 = 1.0 ω2 = 1.0
	ma0	-19857.2			ω0 = 0.06 ω1 = 1.0 ω2 = 1.0
	combined marine mammals
	ma	-19850.2	0.708858	0.399823	ω0 = 0.059 ω1 = 1.0 ω2 = 2.308
	ma0	-19850.6			ω0 = 0.059 ω1 = 1.0 ω2 = 1.0
	terminal branch of Ursus maritimus
	ma	-19835.2	33.5852	6.82106e-09	ω0 = 0.06 ω1 = 1.0 ω2 = 999.0	178 0.719 239 0.805 252 0.615 254 0.992** 255 0.774 256 1.000** 608 0.586
	ma0	-19852			ω0 = 0.06 ω1 = 1.0 ω2 = 1.0
	ancestral Primates
	ma	-19857.2	8e-06	0.997743	ω0 = 0.06 ω1 = 1.0 ω2 = 1.0
	ma0	-19857.2			ω0 = 0.06 ω1 = 1.0 ω2 = 1.0
	------------------
GNPAT	ancestral Carnivora
	ma	-22453.9	0	1	ω0 = 0.124 ω1 = 1.0 ω2 = 1.0
	ma0	-22453.9			ω0 = 0.124 ω1 = 1.0 ω2 = 1.0
	ancestral pinniped
	ma	-22453.6	4.14851	0.0416712	ω0 = 0.124 ω1 = 1.0 ω2 = 1.0	305 0.602 312 0.520 471 0.607
	ma0	-22455.7			ω0 = 0.125 ω1 = 1.0 ω2 = 1.0
	combined marine mammals
	ma	-22453.8	0	1	ω0 = 0.124 ω1 = 1.0 ω2 = 1.0
	ma0	-22453.8			ω0 = 0.124 ω1 = 1.0 ω2 = 1.0
	terminal branch of Ursus maritimus
	ma	-22453.4	0.010786	0.917284	ω0 = 0.123 ω1 = 1.0 ω2 = 1.344
	ma0	-22453.4			ω0 = 0.123 ω1 = 1.0 ω2 = 1.0
	terminal branch of Trichechus manatusl
	ma	-22453.1	0	1	ω0 = 0.123 ω1 = 1.0 ω2 = 1.0
	ma0	-22453.1			ω0 = 0.123 ω1 = 1.0 ω2 = 1.0
	ancestral Cetartiodactyla
	ma	-22453.9	2e-06	0.998872	ω0 = 0.124 ω1 = 1.0 ω2 = 1.0
	ma0	-22453.9			ω0 = 0.124 ω1 = 1.0 ω2 = 1.0
	ancestral Primates
	ma	-22453.9	0	1	ω0 = 0.124 ω1 = 1.0 ω2 = 1.0
	ma0	-22453.9			ω0 = 0.124 ω1 = 1.0 ω2 = 1.0
	ancestral Chiroptera
	ma	-22453.9	2e-06	0.998872	ω0 = 0.124 ω1 = 1.0 ω2 = 1.0
	ma0	-22453.9			ω0 = 0.124 ω1 = 1.0 ω2 = 1.0
	ancestral Rodentia
	ma	-22453.9	2e-06	0.998872	ω0 = 0.124 ω1 = 1.0 ω2 = 1.0
	ma0	-22453.9			ω0 = 0.124 ω1 = 1.0 ω2 = 1.0
	ancestral Cetaceans
	ma	-22453.9	0	1	ω0 = 0.124 ω1 = 1.0 ω2 = 1.0
	ma0	-22453.9			ω0 = 0.124 ω1 = 1.0 ω2 = 1.0
	------------------
GOT2	combined marine mammals
	ma	-10228.7	0.011978	0.91285	ω0 = 0.057 ω1 = 1.0 ω2 = 1.382
	ma0	-10228.7			ω0 = 0.057 ω1 = 1.0 ω2 = 1.0
	ancestral Chiroptera
	ma	-10228.8	-2e-06	1	ω0 = 0.057 ω1 = 1.0 ω2 = 1.0
	ma0	-10228.8			ω0 = 0.057 ω1 = 1.0 ω2 = 1.0
	ancestral Primates
	ma	-10228.8	0	1	ω0 = 0.057 ω1 = 1.0 ω2 = 1.0
	ma0	-10228.8			ω0 = 0.057 ω1 = 1.0 ω2 = 1.0
	ancestral Cetartiodactyla
	ma	-10221.2	11.8683	0.000570985	ω0 = 0.057 ω1 = 1.0 ω2 = 999.0	203 0.991** 229 0.652
	ma0	-10227.1			ω0 = 0.057 ω1 = 1.0 ω2 = 1.0
	ancestral Carnivora
	ma	-10228.8	-2e-06	1	ω0 = 0.057 ω1 = 1.0 ω2 = 1.0
	ma0	-10228.8			ω0 = 0.057 ω1 = 1.0 ω2 = 1.0
	ancestral Rodentia
	ma	-10228.8	-2e-06	1	ω0 = 0.057 ω1 = 1.0 ω2 = 1.0
	ma0	-10228.8			ω0 = 0.057 ω1 = 1.0 ω2 = 1.0
	ancestral pinniped
	ma	-10228	0	1	ω0 = 0.057 ω1 = 1.0 ω2 = 1.0
	ma0	-10228			ω0 = 0.057 ω1 = 1.0 ω2 = 1.0
	terminal branch of Trichechus manatusl
	ma	-10228.8	0	1	ω0 = 0.057 ω1 = 1.0 ω2 = 1.0
	ma0	-10228.8			ω0 = 0.057 ω1 = 1.0 ω2 = 1.0
	ancestral Cetaceans
	ma	-10228.8	-2e-06	1	ω0 = 0.057 ω1 = 1.0 ω2 = 1.0
	ma0	-10228.8			ω0 = 0.057 ω1 = 1.0 ω2 = 1.0
	terminal branch of Ursus maritimus
	ma	-10228.6	0.001128	0.973208	ω0 = 0.057 ω1 = 1.0 ω2 = 1.185
	ma0	-10228.6			ω0 = 0.057 ω1 = 1.0 ω2 = 1.0
	------------------
GPAT1	ancestral Carnivora
	ma	-23801.2	0	1	ω0 = 0.05 ω1 = 1.0 ω2 = 1.0
	ma0	-23801.2			ω0 = 0.05 ω1 = 1.0 ω2 = 1.0
	ancestral Rodentia
	ma	-23801.2	0	1	ω0 = 0.05 ω1 = 1.0 ω2 = 1.0
	ma0	-23801.2			ω0 = 0.05 ω1 = 1.0 ω2 = 1.0
	combined marine mammals
	ma	-23797.6	0	1	ω0 = 0.049 ω1 = 1.0 ω2 = 1.0
	ma0	-23797.6			ω0 = 0.049 ω1 = 1.0 ω2 = 1.0
	ancestral pinniped
	ma	-23800.5	0	1	ω0 = 0.05 ω1 = 1.0 ω2 = 1.0
	ma0	-23800.5			ω0 = 0.05 ω1 = 1.0 ω2 = 1.0
	terminal branch of Trichechus manatusl
	ma	-23800.3	0	1	ω0 = 0.049 ω1 = 1.0 ω2 = 1.0
	ma0	-23800.3			ω0 = 0.049 ω1 = 1.0 ω2 = 1.0
	ancestral Cetartiodactyla
	ma	-23801.1	0	1	ω0 = 0.05 ω1 = 1.0 ω2 = 1.0
	ma0	-23801.1			ω0 = 0.05 ω1 = 1.0 ω2 = 1.0
	ancestral Primates
	ma	-23801.2	0	1	ω0 = 0.05 ω1 = 1.0 ω2 = 1.0
	ma0	-23801.2			ω0 = 0.05 ω1 = 1.0 ω2 = 1.0
	ancestral Cetaceans
	ma	-23800.3	0.022422	0.88097	ω0 = 0.05 ω1 = 1.0 ω2 = 1.791
	ma0	-23800.4			ω0 = 0.05 ω1 = 1.0 ω2 = 1.0
	ancestral Chiroptera
	ma	-23789.5	21.2524	4.02614e-06	ω0 = 0.049 ω1 = 1.0 ω2 = 136.817	81 0.533 167 0.742 169 0.743 188 0.648 191 0.872 192 0.834 195 0.819
	ma0	-23800.1			ω0 = 0.049 ω1 = 1.0 ω2 = 1.0
	------------------
GPAT2	ancestral Cetartiodactyla
	ma	-23934.9	0	1	ω0 = 0.101 ω1 = 1.0 ω2 = 1.0
	ma0	-23934.9			ω0 = 0.101 ω1 = 1.0 ω2 = 1.0
	ancestral Chiroptera
	ma	-23934.9	0	1	ω0 = 0.101 ω1 = 1.0 ω2 = 1.0
	ma0	-23934.9			ω0 = 0.101 ω1 = 1.0 ω2 = 1.0
	combined marine mammals
	ma	-23934.9	0	1	ω0 = 0.101 ω1 = 1.0 ω2 = 1.0
	ma0	-23934.9			ω0 = 0.101 ω1 = 1.0 ω2 = 1.0
	ancestral Carnivora
	ma	-23934.9	0	1	ω0 = 0.101 ω1 = 1.0 ω2 = 1.0
	ma0	-23934.9			ω0 = 0.101 ω1 = 1.0 ω2 = 1.0
	ancestral pinniped
	ma	-23934.9	0	1	ω0 = 0.101 ω1 = 1.0 ω2 = 1.0
	ma0	-23934.9			ω0 = 0.101 ω1 = 1.0 ω2 = 1.0
	ancestral Primates
	ma	-23934.9	0	1	ω0 = 0.101 ω1 = 1.0 ω2 = 1.0
	ma0	-23934.9			ω0 = 0.101 ω1 = 1.0 ω2 = 1.0
	terminal branch of Ursus maritimus
	ma	-23934.7	0.130508	0.717906	ω0 = 0.101 ω1 = 1.0 ω2 = 67.282
	ma0	-23934.8			ω0 = 0.101 ω1 = 1.0 ω2 = 1.0
	ancestral Cetaceans
	ma	-23934.7	0	1	ω0 = 0.101 ω1 = 1.0 ω2 = 1.0
	ma0	-23934.7			ω0 = 0.101 ω1 = 1.0 ω2 = 1.0
	terminal branch of Trichechus manatusl
	ma	-23934.9	0	1	ω0 = 0.101 ω1 = 1.0 ω2 = 1.0
	ma0	-23934.9			ω0 = 0.101 ω1 = 1.0 ω2 = 1.0
	ancestral Rodentia
	ma	-23934.9	0	1	ω0 = 0.101 ω1 = 1.0 ω2 = 1.0
	ma0	-23934.9			ω0 = 0.101 ω1 = 1.0 ω2 = 1.0
	------------------
HSL	ancestral Chiroptera
	ma	-15582.3	0	1	ω0 = 0.055 ω1 = 1.0 ω2 = 1.0
	ma0	-15582.3			ω0 = 0.055 ω1 = 1.0 ω2 = 1.0
	ancestral Carnivora
	ma	-15582.3	0	1	ω0 = 0.055 ω1 = 1.0 ω2 = 1.0
	ma0	-15582.3			ω0 = 0.055 ω1 = 1.0 ω2 = 1.0
	terminal branch of Trichechus manatusl
	ma	-15582.3	0	1	ω0 = 0.055 ω1 = 1.0 ω2 = 1.0
	ma0	-15582.3			ω0 = 0.055 ω1 = 1.0 ω2 = 1.0
	terminal branch of Ursus maritimus
	ma	-15504.7	142.628	0	ω0 = 0.056 ω1 = 1.0 ω2 = 999.0	1 0.999** 3 0.914 4 0.792 6 0.748 7 0.891 12 0.968* 13 0.871 15 0.993** 17 0.897 21 0.776 23 0.989* 24 0.992** 25 0.842 26 0.996** 30 0.885 31 0.818 32 0.974* 33 0.989* 34 1.000** 36 0.837 37 0.823 40 0.802 41 0.976* 561 1.000** 562 0.724
	ma0	-15576			ω0 = 0.055 ω1 = 1.0 ω2 = 1.0
	combined marine mammals
	ma	-15559.4	31.4209	2.07733e-08	ω0 = 0.056 ω1 = 1.0 ω2 = 18.451	1 0.995** 3 0.659 4 0.540 7 0.559 12 0.770 13 0.537 15 0.956* 17 0.577 23 0.923 24 0.940 26 0.982* 30 0.576 32 0.894 33 0.938 34 0.999** 41 0.790 81 0.827 91 0.546 125 0.761 561 0.983* 562 0.522
	ma0	-15575.1			ω0 = 0.054 ω1 = 1.0 ω2 = 1.0
	ancestral pinniped
	ma	-15582.3	0	1	ω0 = 0.055 ω1 = 1.0 ω2 = 1.0
	ma0	-15582.3			ω0 = 0.055 ω1 = 1.0 ω2 = 1.0
	ancestral Cetartiodactyla
	ma	-15582.3	0	1	ω0 = 0.055 ω1 = 1.0 ω2 = 1.0
	ma0	-15582.3			ω0 = 0.055 ω1 = 1.0 ω2 = 1.0
	ancestral Cetaceans
	ma	-15581.9	0	1	ω0 = 0.055 ω1 = 1.0 ω2 = 1.0
	ma0	-15581.9			ω0 = 0.055 ω1 = 1.0 ω2 = 1.0
	ancestral Primates
	ma	-15582	0	1	ω0 = 0.055 ω1 = 1.0 ω2 = 1.0
	ma0	-15582			ω0 = 0.055 ω1 = 1.0 ω2 = 1.0
	ancestral Rodentia
	ma	-15582.3	6e-06	0.998046	ω0 = 0.055 ω1 = 1.0 ω2 = 1.0
	ma0	-15582.3			ω0 = 0.055 ω1 = 1.0 ω2 = 1.0
	------------------
LIPH	ancestral Chiroptera
	ma	-18590.2	0.070574	0.790503	ω0 = 0.103 ω1 = 1.0 ω2 = 3.556
	ma0	-18590.3			ω0 = 0.103 ω1 = 1.0 ω2 = 1.0
	ancestral pinniped
	ma	-18590.5	0	1	ω0 = 0.103 ω1 = 1.0 ω2 = 1.0
	ma0	-18590.5			ω0 = 0.103 ω1 = 1.0 ω2 = 1.0
	ancestral Carnivora
	ma	-18590.5	0	1	ω0 = 0.103 ω1 = 1.0 ω2 = 1.0
	ma0	-18590.5			ω0 = 0.103 ω1 = 1.0 ω2 = 1.0
	combined marine mammals
	ma	-18590.5	0	1	ω0 = 0.103 ω1 = 1.0 ω2 = 1.0
	ma0	-18590.5			ω0 = 0.103 ω1 = 1.0 ω2 = 1.0
	terminal branch of Ursus maritimus
	ma	-18590.5	0	1	ω0 = 0.103 ω1 = 1.0 ω2 = 1.0
	ma0	-18590.5			ω0 = 0.103 ω1 = 1.0 ω2 = 1.0
	ancestral Primates
	ma	-18590.5	0	1	ω0 = 0.103 ω1 = 1.0 ω2 = 1.0
	ma0	-18590.5			ω0 = 0.103 ω1 = 1.0 ω2 = 1.0
	terminal branch of Trichechus manatusl
	ma	-18590.5	0	1	ω0 = 0.103 ω1 = 1.0 ω2 = 1.0
	ma0	-18590.5			ω0 = 0.103 ω1 = 1.0 ω2 = 1.0
	ancestral Cetaceans
	ma	-18589.2	0	1	ω0 = 0.102 ω1 = 1.0 ω2 = 1.0
	ma0	-18589.2			ω0 = 0.102 ω1 = 1.0 ω2 = 1.0
	ancestral Rodentia
	ma	-18590.5	0	1	ω0 = 0.103 ω1 = 1.0 ω2 = 1.0
	ma0	-18590.5			ω0 = 0.103 ω1 = 1.0 ω2 = 1.0
	ancestral Cetartiodactyla
	ma	-18590.5	0	1	ω0 = 0.103 ω1 = 1.0 ω2 = 1.0
	ma0	-18590.5			ω0 = 0.103 ω1 = 1.0 ω2 = 1.0
	------------------
LPL	ancestral pinniped
	ma	-16564.5	0	1	ω0 = 0.087 ω1 = 1.0 ω2 = 1.0
	ma0	-16564.5			ω0 = 0.087 ω1 = 1.0 ω2 = 1.0
	ancestral Carnivora
	ma	-16564.5	0	1	ω0 = 0.087 ω1 = 1.0 ω2 = 1.0
	ma0	-16564.5			ω0 = 0.087 ω1 = 1.0 ω2 = 1.0
	combined marine mammals
	ma	-16554.2	1.39537	0.2375	ω0 = 0.084 ω1 = 1.0 ω2 = 1.969
	ma0	-16554.9			ω0 = 0.084 ω1 = 1.0 ω2 = 1.0
	ancestral Primates
	ma	-16564.5	0	1	ω0 = 0.087 ω1 = 1.0 ω2 = 1.0
	ma0	-16564.5			ω0 = 0.087 ω1 = 1.0 ω2 = 1.0
	ancestral Cetartiodactyla
	ma	-16562.8	0.05038	0.822403	ω0 = 0.086 ω1 = 1.0 ω2 = 1.887
	ma0	-16562.8			ω0 = 0.086 ω1 = 1.0 ω2 = 1.0
	ancestral Cetaceans
	ma	-16562.8	0	1	ω0 = 0.086 ω1 = 1.0 ω2 = 1.0
	ma0	-16562.8			ω0 = 0.086 ω1 = 1.0 ω2 = 1.0
	terminal branch of Trichechus manatusl
	ma	-16552.4	4.92448	0.0264788	ω0 = 0.084 ω1 = 1.0 ω2 = 4.722	45 0.608 76 0.581 95 0.916 128 0.666 167 0.646 180 0.551 275 0.627 295 0.585 321 0.679 393 0.653 399 0.997** 407 0.673 419 0.581 426 0.993** 470 0.997**
	ma0	-16554.9			ω0 = 0.084 ω1 = 1.0 ω2 = 1.0
	ancestral Chiroptera
	ma	-16564.5	0	1	ω0 = 0.087 ω1 = 1.0 ω2 = 1.0
	ma0	-16564.5			ω0 = 0.087 ω1 = 1.0 ω2 = 1.0
	ancestral Rodentia
	ma	-16564.5	0	1	ω0 = 0.087 ω1 = 1.0 ω2 = 1.0
	ma0	-16564.5			ω0 = 0.087 ω1 = 1.0 ω2 = 1.0
	------------------
LXRa	ancestral Cetaceans
	ma	-13359.3	0	1	ω0 = 0.024 ω1 = 1.0 ω2 = 1.0
	ma0	-13359.3			ω0 = 0.024 ω1 = 1.0 ω2 = 1.0
	ancestral Carnivora
	ma	-13359.3	-1.4e-05	1	ω0 = 0.024 ω1 = 1.0 ω2 = 1.0
	ma0	-13359.3			ω0 = 0.024 ω1 = 1.0 ω2 = 1.0
	terminal branch of Ursus maritimus
	ma	-13359.3	2e-06	0.998872	ω0 = 0.024 ω1 = 1.0 ω2 = 1.0
	ma0	-13359.3			ω0 = 0.024 ω1 = 1.0 ω2 = 1.0
	terminal branch of Trichechus manatusl
	ma	-13359.3	-3e-05	1	ω0 = 0.024 ω1 = 1.0 ω2 = 1.0
	ma0	-13359.3			ω0 = 0.024 ω1 = 1.0 ω2 = 1.0
	combined marine mammals
	ma	-13359.3	2e-06	0.998872	ω0 = 0.024 ω1 = 1.0 ω2 = 1.0
	ma0	-13359.3			ω0 = 0.024 ω1 = 1.0 ω2 = 1.0
	ancestral Rodentia
	ma	-13359.3	1e-05	0.997477	ω0 = 0.024 ω1 = 1.0 ω2 = 1.0
	ma0	-13359.3			ω0 = 0.024 ω1 = 1.0 ω2 = 1.0
	ancestral Cetartiodactyla
	ma	-13359.3	-6e-06	1	ω0 = 0.024 ω1 = 1.0 ω2 = 1.0
	ma0	-13359.3			ω0 = 0.024 ω1 = 1.0 ω2 = 1.0
	ancestral Primates
	ma	-13359.3	0	1	ω0 = 0.024 ω1 = 1.0 ω2 = 1.0
	ma0	-13359.3			ω0 = 0.024 ω1 = 1.0 ω2 = 1.0
	ancestral pinniped
	ma	-13359.3	2e-06	0.998872	ω0 = 0.024 ω1 = 1.0 ω2 = 1.0
	ma0	-13359.3			ω0 = 0.024 ω1 = 1.0 ω2 = 1.0
	ancestral Chiroptera
	ma	-13359.1	0	1	ω0 = 0.024 ω1 = 1.0 ω2 = 1.0
	ma0	-13359.1			ω0 = 0.024 ω1 = 1.0 ω2 = 1.0
	------------------
LXRb	ancestral Cetaceans
	ma	-11890.9	-0.015026	1	ω0 = 0.024 ω1 = 1.0 ω2 = 1.0
	ma0	-11890.9			ω0 = 0.024 ω1 = 1.0 ω2 = 1.0
	ancestral Primates
	ma	-11889.8	-0.03163	1	ω0 = 0.023 ω1 = 1.0 ω2 = 1.0
	ma0	-11889.7			ω0 = 0.023 ω1 = 1.0 ω2 = 1.0
	ancestral pinniped
	ma	-11890.9	0.00421	0.948266	ω0 = 0.024 ω1 = 1.0 ω2 = 1.0
	ma0	-11890.9			ω0 = 0.024 ω1 = 1.0 ω2 = 1.0
	terminal branch of Ursus maritimus
	ma	-11890.9	0.00023	0.9879	ω0 = 0.024 ω1 = 1.0 ω2 = 1.0
	ma0	-11890.9			ω0 = 0.024 ω1 = 1.0 ω2 = 1.0
	terminal branch of Trichechus manatusl
	ma	-11890.9	0.000308	0.985998	ω0 = 0.024 ω1 = 1.0 ω2 = 1.0
	ma0	-11890.9			ω0 = 0.024 ω1 = 1.0 ω2 = 1.0
	combined marine mammals
	ma	-11890.9	-0.000256	1	ω0 = 0.024 ω1 = 1.0 ω2 = 1.0
	ma0	-11890.9			ω0 = 0.024 ω1 = 1.0 ω2 = 1.0
	ancestral Rodentia
	ma	-11891.1	-0.00132	1	ω0 = 0.024 ω1 = 1.0 ω2 = 1.0
	ma0	-11891.1			ω0 = 0.024 ω1 = 1.0 ω2 = 1.0
	ancestral Chiroptera
	ma	-11878.9	11.5369	0.000682296	ω0 = 0.023 ω1 = 1.0 ω2 = 544.941	17 0.888 27 0.998** 34 0.897
	ma0	-11884.7			ω0 = 0.023 ω1 = 1.0 ω2 = 1.0
	ancestral Carnivora
	ma	-11890.9	0.043252	0.835251	ω0 = 0.023 ω1 = 1.0 ω2 = 1.0
	ma0	-11890.9			ω0 = 0.024 ω1 = 1.0 ω2 = 1.0
	ancestral Cetartiodactyla
	ma	-11886.9	2.70907	0.099779	ω0 = 0.024 ω1 = 1.0 ω2 = 7.778
	ma0	-11888.2			ω0 = 0.023 ω1 = 1.0 ω2 = 1.0
	------------------
MGLL	combined marine mammals
	ma	-10954.5	0.973938	0.3237	ω0 = 0.072 ω1 = 1.0 ω2 = 1.997
	ma0	-10955			ω0 = 0.072 ω1 = 1.0 ω2 = 1.0
	ancestral Chiroptera
	ma	-10962.8	0	1	ω0 = 0.075 ω1 = 1.0 ω2 = 1.0
	ma0	-10962.8			ω0 = 0.075 ω1 = 1.0 ω2 = 1.0
	terminal branch of Ursus maritimus
	ma	-10962	0	1	ω0 = 0.075 ω1 = 1.0 ω2 = 1.0
	ma0	-10962			ω0 = 0.075 ω1 = 1.0 ω2 = 1.0
	ancestral Cetaceans
	ma	-10955.7	8.13364	0.00434515	ω0 = 0.074 ω1 = 1.0 ω2 = 32.796	122 0.610 187 0.996** 189 0.975*
	ma0	-10959.8			ω0 = 0.074 ω1 = 1.0 ω2 = 1.0
	ancestral Carnivora
	ma	-10962.7	0	1	ω0 = 0.075 ω1 = 1.0 ω2 = 1.0
	ma0	-10962.7			ω0 = 0.075 ω1 = 1.0 ω2 = 1.0
	ancestral Rodentia
	ma	-10962.8	5e-05	0.994358	ω0 = 0.075 ω1 = 1.0 ω2 = 1.0
	ma0	-10962.8			ω0 = 0.075 ω1 = 1.0 ω2 = 1.0
	ancestral Cetartiodactyla
	ma	-10962.8	0	1	ω0 = 0.075 ω1 = 1.0 ω2 = 1.0
	ma0	-10962.8			ω0 = 0.075 ω1 = 1.0 ω2 = 1.0
	terminal branch of Trichechus manatusl
	ma	-10962.8	0.038172	0.845098	ω0 = 0.075 ω1 = 1.0 ω2 = 3.602
	ma0	-10962.8			ω0 = 0.075 ω1 = 1.0 ω2 = 1.0
	ancestral pinniped
	ma	-10956.3	0.548166	0.459068	ω0 = 0.074 ω1 = 1.0 ω2 = 2.74
	ma0	-10956.6			ω0 = 0.074 ω1 = 1.0 ω2 = 1.0
	ancestral Primates
	ma	-10962.8	0	1	ω0 = 0.075 ω1 = 1.0 ω2 = 1.0
	ma0	-10962.8			ω0 = 0.075 ω1 = 1.0 ω2 = 1.0
	------------------
MLXIPL	ancestral Cetartiodactyla
	ma	-17655.7	-2e-06	1	ω0 = 0.099 ω1 = 1.0 ω2 = 1.0
	ma0	-17655.7			ω0 = 0.099 ω1 = 1.0 ω2 = 1.0
	ancestral Rodentia
	ma	-17655.7	2e-06	0.998872	ω0 = 0.099 ω1 = 1.0 ω2 = 1.0
	ma0	-17655.7			ω0 = 0.099 ω1 = 1.0 ω2 = 1.0
	ancestral pinniped
	ma	-17655.7	2e-06	0.998872	ω0 = 0.099 ω1 = 1.0 ω2 = 1.0
	ma0	-17655.7			ω0 = 0.099 ω1 = 1.0 ω2 = 1.0
	ancestral Carnivora
	ma	-17655.7	-0.011396	1	ω0 = 0.099 ω1 = 1.0 ω2 = 1.0
	ma0	-17655.7			ω0 = 0.099 ω1 = 1.0 ω2 = 1.0
	terminal branch of Trichechus manatusl
	ma	-17653	0.190514	0.662489	ω0 = 0.098 ω1 = 1.0 ω2 = 2.155
	ma0	-17653.1			ω0 = 0.097 ω1 = 1.0 ω2 = 1.0
	ancestral Cetaceans
	ma	-17655.7	6e-06	0.998046	ω0 = 0.099 ω1 = 1.0 ω2 = 1.0
	ma0	-17655.7			ω0 = 0.099 ω1 = 1.0 ω2 = 1.0
	combined marine mammals
	ma	-17650.3	4.3687	0.0366049	ω0 = 0.097 ω1 = 1.0 ω2 = 5.271	9 0.774 11 0.672 48 0.802 204 0.821 365 0.782 425 0.805 507 0.507
	ma0	-17652.5			ω0 = 0.097 ω1 = 1.0 ω2 = 1.0
	ancestral Primates
	ma	-17655.7	0	1	ω0 = 0.099 ω1 = 1.0 ω2 = 1.0
	ma0	-17655.7			ω0 = 0.099 ω1 = 1.0 ω2 = 1.0
	ancestral Chiroptera
	ma	-17655.7	-2e-06	1	ω0 = 0.099 ω1 = 1.0 ω2 = 1.0
	ma0	-17655.7			ω0 = 0.099 ω1 = 1.0 ω2 = 1.0
	------------------
MOGAT1	ancestral pinniped
	ma	-12641.7	0	1	ω0 = 0.155 ω1 = 1.0 ω2 = 1.0
	ma0	-12641.7			ω0 = 0.155 ω1 = 1.0 ω2 = 1.0
	ancestral Carnivora
	ma	-12641.7	0	1	ω0 = 0.155 ω1 = 1.0 ω2 = 1.0
	ma0	-12641.7			ω0 = 0.155 ω1 = 1.0 ω2 = 1.0
	combined marine mammals
	ma	-12640.4	1.66126	0.197434	ω0 = 0.154 ω1 = 1.0 ω2 = 5.236
	ma0	-12641.3			ω0 = 0.154 ω1 = 1.0 ω2 = 1.0
	ancestral Rodentia
	ma	-12641.7	0	1	ω0 = 0.155 ω1 = 1.0 ω2 = 1.0
	ma0	-12641.7			ω0 = 0.155 ω1 = 1.0 ω2 = 1.0
	ancestral Cetartiodactyla
	ma	-12641.7	0	1	ω0 = 0.155 ω1 = 1.0 ω2 = 1.0
	ma0	-12641.7			ω0 = 0.155 ω1 = 1.0 ω2 = 1.0
	ancestral Cetaceans
	ma	-12639.6	4.26376	0.0389337	ω0 = 0.155 ω1 = 1.0 ω2 = 999.0	30 0.527 168 0.507
	ma0	-12641.7			ω0 = 0.155 ω1 = 1.0 ω2 = 1.0
	ancestral Chiroptera
	ma	-12641.7	0	1	ω0 = 0.155 ω1 = 1.0 ω2 = 1.0
	ma0	-12641.7			ω0 = 0.155 ω1 = 1.0 ω2 = 1.0
	terminal branch of Trichechus manatusl
	ma	-12639.1	4.65889	0.0308932	ω0 = 0.155 ω1 = 1.0 ω2 = 999.0	127 0.909
	ma0	-12641.4			ω0 = 0.154 ω1 = 1.0 ω2 = 1.0
	ancestral Primates
	ma	-12641.7	0	1	ω0 = 0.155 ω1 = 1.0 ω2 = 1.0
	ma0	-12641.7			ω0 = 0.155 ω1 = 1.0 ω2 = 1.0
	------------------
MOGAT2	ancestral Chiroptera
	ma	-12397.6	7.2985	0.0069012	ω0 = 0.111 ω1 = 1.0 ω2 = 158.059	130 0.947 155 0.569 182 0.635
	ma0	-12401.3			ω0 = 0.111 ω1 = 1.0 ω2 = 1.0
	terminal branch of Ursus maritimus
	ma	-12401.4	0.000936	0.975593	ω0 = 0.111 ω1 = 1.0 ω2 = 1.097
	ma0	-12401.4			ω0 = 0.111 ω1 = 1.0 ω2 = 1.0
	terminal branch of Trichechus manatusl
	ma	-12394.5	9.4085	0.00215982	ω0 = 0.11 ω1 = 1.0 ω2 = 43.09	29 0.973* 120 0.542 195 0.656 235 0.514 252 0.972*
	ma0	-12399.2			ω0 = 0.11 ω1 = 1.0 ω2 = 1.0
	ancestral Rodentia
	ma	-12401.3	1.15131	0.283275	ω0 = 0.111 ω1 = 1.0 ω2 = 12.368
	ma0	-12401.9			ω0 = 0.111 ω1 = 1.0 ω2 = 1.0
	combined marine mammals
	ma	-12397.4	2.01629	0.155619	ω0 = 0.109 ω1 = 1.0 ω2 = 2.584
	ma0	-12398.5			ω0 = 0.109 ω1 = 1.0 ω2 = 1.0
	ancestral pinniped
	ma	-12402	0	1	ω0 = 0.111 ω1 = 1.0 ω2 = 1.0
	ma0	-12402			ω0 = 0.111 ω1 = 1.0 ω2 = 1.0
	ancestral Primates
	ma	-12401.4	0.037602	0.846245	ω0 = 0.111 ω1 = 1.0 ω2 = 1.524
	ma0	-12401.4			ω0 = 0.111 ω1 = 1.0 ω2 = 1.0
	ancestral Cetaceans
	ma	-12402	0	1	ω0 = 0.111 ω1 = 1.0 ω2 = 1.0
	ma0	-12402			ω0 = 0.111 ω1 = 1.0 ω2 = 1.0
	ancestral Carnivora
	ma	-12402	0	1	ω0 = 0.111 ω1 = 1.0 ω2 = 1.0
	ma0	-12402			ω0 = 0.111 ω1 = 1.0 ω2 = 1.0
	ancestral Cetartiodactyla
	ma	-12402	0	1	ω0 = 0.111 ω1 = 1.0 ω2 = 1.0
	ma0	-12402			ω0 = 0.111 ω1 = 1.0 ω2 = 1.0
	------------------
MOGAT3	ancestral Cetartiodactyla
	ma	-7965.86	0	1	ω0 = 0.182 ω1 = 1.0 ω2 = 1.0
	ma0	-7965.86			ω0 = 0.182 ω1 = 1.0 ω2 = 1.0
	ancestral Primates
	ma	-7965.86	0	1	ω0 = 0.182 ω1 = 1.0 ω2 = 1.0
	ma0	-7965.86			ω0 = 0.182 ω1 = 1.0 ω2 = 1.0
	ancestral Cetaceans
	ma	-7965.23	0.698854	0.403169	ω0 = 0.18 ω1 = 1.0 ω2 = 6.964
	ma0	-7965.58			ω0 = 0.18 ω1 = 1.0 ω2 = 1.0
	ancestral Carnivora
	ma	-7965.86	0	1	ω0 = 0.182 ω1 = 1.0 ω2 = 1.0
	ma0	-7965.86			ω0 = 0.182 ω1 = 1.0 ω2 = 1.0
	ancestral Chiroptera
	ma	-7965.19	1.18946	0.275438	ω0 = 0.185 ω1 = 1.0 ω2 = 16.043
	ma0	-7965.78			ω0 = 0.183 ω1 = 1.0 ω2 = 1.0
	------------------
PDE3B	ancestral Cetaceans
	ma	-20671.8	-4e-06	1	ω0 = 0.1 ω1 = 1.0 ω2 = 1.0
	ma0	-20671.8			ω0 = 0.1 ω1 = 1.0 ω2 = 1.0
	ancestral Primates
	ma	-20671.8	0.00576	0.939503	ω0 = 0.1 ω1 = 1.0 ω2 = 1.0
	ma0	-20671.8			ω0 = 0.1 ω1 = 1.0 ω2 = 1.0
	terminal branch of Trichechus manatusl
	ma	-20671.8	-0.000222	1	ω0 = 0.1 ω1 = 1.0 ω2 = 1.0
	ma0	-20671.8			ω0 = 0.1 ω1 = 1.0 ω2 = 1.0
	ancestral Cetartiodactyla
	ma	-20671.8	-2e-06	1	ω0 = 0.1 ω1 = 1.0 ω2 = 1.0
	ma0	-20671.8			ω0 = 0.1 ω1 = 1.0 ω2 = 1.0
	ancestral Rodentia
	ma	-20671.8	6e-06	0.998046	ω0 = 0.1 ω1 = 1.0 ω2 = 1.0
	ma0	-20671.8			ω0 = 0.1 ω1 = 1.0 ω2 = 1.0
	ancestral pinniped
	ma	-20671.8	-2e-06	1	ω0 = 0.1 ω1 = 1.0 ω2 = 1.0
	ma0	-20671.8			ω0 = 0.1 ω1 = 1.0 ω2 = 1.0
	ancestral Carnivora
	ma	-20671.8	-0.0005	1	ω0 = 0.1 ω1 = 1.0 ω2 = 1.0
	ma0	-20671.8			ω0 = 0.1 ω1 = 1.0 ω2 = 1.0
	ancestral Chiroptera
	ma	-20671.8	-0.005024	1	ω0 = 0.1 ω1 = 1.0 ω2 = 1.0
	ma0	-20671.8			ω0 = 0.1 ω1 = 1.0 ω2 = 1.0
	combined marine mammals
	ma	-20671.8	5.99999e-06	0.998046	ω0 = 0.1 ω1 = 1.0 ω2 = 1.0
	ma0	-20671.8			ω0 = 0.1 ω1 = 1.0 ω2 = 1.0
	terminal branch of Ursus maritimus
	ma	-20671.6	0	1	ω0 = 0.1 ω1 = 1.0 ω2 = 1.0
	ma0	-20671.6			ω0 = 0.1 ω1 = 1.0 ω2 = 1.0
	------------------
PLCB1	ancestral Rodentia
	ma	-30659.4	-4e-06	1	ω0 = 0.035 ω1 = 1.0 ω2 = 1.0
	ma0	-30659.4			ω0 = 0.035 ω1 = 1.0 ω2 = 1.0
	terminal branch of Trichechus manatusl
	ma	-30658.9	0	1	ω0 = 0.034 ω1 = 1.0 ω2 = 1.0
	ma0	-30658.9			ω0 = 0.034 ω1 = 1.0 ω2 = 1.0
	ancestral Cetaceans
	ma	-30657.9	0	1	ω0 = 0.034 ω1 = 1.0 ω2 = 1.0
	ma0	-30657.9			ω0 = 0.034 ω1 = 1.0 ω2 = 1.0
	terminal branch of Ursus maritimus
	ma	-30659.1	0	1	ω0 = 0.034 ω1 = 1.0 ω2 = 1.0
	ma0	-30659.1			ω0 = 0.034 ω1 = 1.0 ω2 = 1.0
	combined marine mammals
	ma	-30655.4	0.041906	0.837799	ω0 = 0.034 ω1 = 1.0 ω2 = 1.274
	ma0	-30655.5			ω0 = 0.034 ω1 = 1.0 ω2 = 1.0
	ancestral Primates
	ma	-30659.4	1e-05	0.997477	ω0 = 0.035 ω1 = 1.0 ω2 = 1.0
	ma0	-30659.4			ω0 = 0.035 ω1 = 1.0 ω2 = 1.0
	ancestral Carnivora
	ma	-30659.4	-3.99999e-06	1	ω0 = 0.035 ω1 = 1.0 ω2 = 1.0
	ma0	-30659.4			ω0 = 0.035 ω1 = 1.0 ω2 = 1.0
	ancestral Cetartiodactyla
	ma	-30659.4	2e-06	0.998872	ω0 = 0.035 ω1 = 1.0 ω2 = 1.0
	ma0	-30659.4			ω0 = 0.035 ω1 = 1.0 ω2 = 1.0
	ancestral pinniped
	ma	-30659.4	1.8e-05	0.996615	ω0 = 0.035 ω1 = 1.0 ω2 = 1.0
	ma0	-30659.4			ω0 = 0.035 ω1 = 1.0 ω2 = 1.0
	ancestral Chiroptera
	ma	-30653	4.18021	0.0408986	ω0 = 0.034 ω1 = 1.0 ω2 = 7.179	76 0.965* 445 0.959* 956 0.660
	ma0	-30655.1			ω0 = 0.034 ω1 = 1.0 ω2 = 1.0
	------------------
PLCB2	ancestral pinniped
	ma	-38506.7	-0.00023	1	ω0 = 0.059 ω1 = 1.0 ω2 = 1.0
	ma0	-38506.7			ω0 = 0.059 ω1 = 1.0 ω2 = 1.0
	combined marine mammals
	ma	-38485.2	15.5724	7.94032e-05	ω0 = 0.058 ω1 = 1.0 ω2 = 7.858	183 0.537 443 0.973* 475 0.953* 494 0.915 564 0.518 676 0.934 958 0.991** 959 1.000** 1102 0.965* 1161 0.844
	ma0	-38493			ω0 = 0.058 ω1 = 1.0 ω2 = 1.0
	ancestral Rodentia
	ma	-38507	-0.482306	1	ω0 = 0.059 ω1 = 1.0 ω2 = 1.0
	ma0	-38506.7			ω0 = 0.059 ω1 = 1.0 ω2 = 1.0
	ancestral Chiroptera
	ma	-38507.4	-1.37716	1	ω0 = 0.059 ω1 = 1.0 ω2 = 1.0
	ma0	-38506.7			ω0 = 0.059 ω1 = 1.0 ω2 = 1.0
	ancestral Primates
	ma	-38506.8	-0.139272	1	ω0 = 0.059 ω1 = 1.0 ω2 = 1.0
	ma0	-38506.7			ω0 = 0.059 ω1 = 1.0 ω2 = 1.0
	terminal branch of Ursus maritimus
	ma	-38489.5	31.9859	1.55298e-08	ω0 = 0.059 ω1 = 1.0 ω2 = 295.18	5 0.629 443 0.996** 475 0.723 494 0.626 932 0.839 958 0.590 959 0.977* 968 0.677 969 0.588 1059 0.666
	ma0	-38505.5			ω0 = 0.059 ω1 = 1.0 ω2 = 1.0
	ancestral Carnivora
	ma	-38506.7	-0.003596	1	ω0 = 0.059 ω1 = 1.0 ω2 = 1.0
	ma0	-38506.7			ω0 = 0.059 ω1 = 1.0 ω2 = 1.0
	ancestral Cetaceans
	ma	-38505.2	0.00013	0.990903	ω0 = 0.059 ω1 = 1.0 ω2 = 1.0
	ma0	-38505.2			ω0 = 0.059 ω1 = 1.0 ω2 = 1.0
	ancestral Cetartiodactyla
	ma	-38506.7	-4.8e-05	1	ω0 = 0.059 ω1 = 1.0 ω2 = 1.0
	ma0	-38506.7			ω0 = 0.059 ω1 = 1.0 ω2 = 1.0
	terminal branch of Trichechus manatusl
	ma	-38483.7	32.2725	1.33998e-08	ω0 = 0.059 ω1 = 1.0 ω2 = 174.388	183 0.783 564 0.736 663 0.680 676 0.993** 754 0.601 771 0.574 778 0.504 817 0.509 956 0.699 957 0.550 958 0.887 959 0.997** 962 0.616 991 0.641 1102 0.994** 1107 0.559
	ma0	-38499.9			ω0 = 0.058 ω1 = 1.0 ω2 = 1.0
	------------------
PLCB3	ancestral Rodentia
	ma	-35130.3	4.3675	0.0366307	ω0 = 0.043 ω1 = 1.0 ω2 = 38.592	128 0.632 567 0.954* 804 0.600 1032 0.614 1173 0.634
	ma0	-35132.4			ω0 = 0.043 ω1 = 1.0 ω2 = 1.0
	terminal branch of Trichechus manatusl
	ma	-35132.7	0.000128	0.990973	ω0 = 0.043 ω1 = 1.0 ω2 = 1.0
	ma0	-35132.7			ω0 = 0.043 ω1 = 1.0 ω2 = 1.0
	terminal branch of Ursus maritimus
	ma	-35091.5	56.3859	5.9508e-14	ω0 = 0.042 ω1 = 1.0 ω2 = 999.0	325 0.670 340 0.996** 342 0.996** 429 0.678 786 0.805 880 0.817 881 0.997** 882 0.999** 883 0.803 884 0.782 913 0.797 914 0.766
	ma0	-35119.7			ω0 = 0.042 ω1 = 1.0 ω2 = 1.0
	ancestral Primates
	ma	-35132.7	0.0003	0.986181	ω0 = 0.043 ω1 = 1.0 ω2 = 1.0
	ma0	-35132.7			ω0 = 0.043 ω1 = 1.0 ω2 = 1.0
	combined marine mammals
	ma	-35122.6	3.04699	0.080887	ω0 = 0.042 ω1 = 1.0 ω2 = 2.38
	ma0	-35124.1			ω0 = 0.042 ω1 = 1.0 ω2 = 1.0
	ancestral Carnivora
	ma	-35132.7	0.000526	0.981702	ω0 = 0.043 ω1 = 1.0 ω2 = 1.0
	ma0	-35132.7			ω0 = 0.043 ω1 = 1.0 ω2 = 1.0
	ancestral Cetartiodactyla
	ma	-35132.4	6e-06	0.998046	ω0 = 0.043 ω1 = 1.0 ω2 = 1.0
	ma0	-35132.4			ω0 = 0.043 ω1 = 1.0 ω2 = 1.0
	ancestral Cetaceans
	ma	-35132.7	0.000144	0.990426	ω0 = 0.043 ω1 = 1.0 ω2 = 1.0
	ma0	-35132.7			ω0 = 0.043 ω1 = 1.0 ω2 = 1.0
	ancestral Chiroptera
	ma	-35130.2	3.95198	0.0468162	ω0 = 0.043 ω1 = 1.0 ω2 = 41.491	268 0.668 543 0.657 883 0.674 951 0.958*
	ma0	-35132.1			ω0 = 0.043 ω1 = 1.0 ω2 = 1.0
	ancestral pinniped
	ma	-35132.7	4e-06	0.998404	ω0 = 0.043 ω1 = 1.0 ω2 = 1.0
	ma0	-35132.7			ω0 = 0.043 ω1 = 1.0 ω2 = 1.0
	------------------
PLCB4	terminal branch of Trichechus manatusl
	ma	-27175.5	-0.004154	1	ω0 = 0.034 ω1 = 1.0 ω2 = 1.0
	ma0	-27175.5			ω0 = 0.034 ω1 = 1.0 ω2 = 1.0
	ancestral Primates
	ma	-27175.5	-0.000456	1	ω0 = 0.034 ω1 = 1.0 ω2 = 1.0
	ma0	-27175.5			ω0 = 0.034 ω1 = 1.0 ω2 = 1.0
	combined marine mammals
	ma	-27175.6	-0.213562	1	ω0 = 0.034 ω1 = 1.0 ω2 = 1.0
	ma0	-27175.5			ω0 = 0.034 ω1 = 1.0 ω2 = 1.0
	ancestral pinniped
	ma	-27175.6	-0.148732	1	ω0 = 0.034 ω1 = 1.0 ω2 = 1.0
	ma0	-27175.5			ω0 = 0.034 ω1 = 1.0 ω2 = 1.0
	ancestral Cetartiodactyla
	ma	-27175.9	-0.642454	1	ω0 = 0.034 ω1 = 1.0 ω2 = 1.0
	ma0	-27175.6			ω0 = 0.034 ω1 = 1.0 ω2 = 1.0
	terminal branch of Ursus maritimus
	ma	-27175.5	0.000676	0.979257	ω0 = 0.034 ω1 = 1.0 ω2 = 1.0
	ma0	-27175.5			ω0 = 0.034 ω1 = 1.0 ω2 = 1.0
	ancestral Cetaceans
	ma	-27174.6	2.98027	0.084285	ω0 = 0.034 ω1 = 1.0 ω2 = 16.018
	ma0	-27176.1			ω0 = 0.034 ω1 = 1.0 ω2 = 1.0
	ancestral Chiroptera
	ma	-27175.5	-0.20485	1	ω0 = 0.034 ω1 = 1.0 ω2 = 1.0
	ma0	-27175.4			ω0 = 0.034 ω1 = 1.0 ω2 = 1.0
	ancestral Rodentia
	ma	-27175.7	-0.326278	1	ω0 = 0.034 ω1 = 1.0 ω2 = 1.0
	ma0	-27175.5			ω0 = 0.034 ω1 = 1.0 ω2 = 1.0
	ancestral Carnivora
	ma	-27175.5	-7e-05	1	ω0 = 0.034 ω1 = 1.0 ω2 = 1.0
	ma0	-27175.5			ω0 = 0.034 ω1 = 1.0 ω2 = 1.0
	------------------
PLCD3	ancestral Cetaceans
	ma	-26504.1	2e-06	0.998872	ω0 = 0.077 ω1 = 1.0 ω2 = 1.0
	ma0	-26504.1			ω0 = 0.077 ω1 = 1.0 ω2 = 1.0
	ancestral Cetartiodactyla
	ma	-26504.1	0	1	ω0 = 0.077 ω1 = 1.0 ω2 = 1.0
	ma0	-26504.1			ω0 = 0.077 ω1 = 1.0 ω2 = 1.0
	ancestral pinniped
	ma	-26503.6	-2e-06	1	ω0 = 0.076 ω1 = 1.0 ω2 = 1.0
	ma0	-26503.6			ω0 = 0.076 ω1 = 1.0 ω2 = 1.0
	terminal branch of Ursus maritimus
	ma	-26504.1	2e-06	0.998872	ω0 = 0.077 ω1 = 1.0 ω2 = 1.0
	ma0	-26504.1			ω0 = 0.077 ω1 = 1.0 ω2 = 1.0
	terminal branch of Trichechus manatusl
	ma	-26504.1	-2e-06	1	ω0 = 0.077 ω1 = 1.0 ω2 = 1.0
	ma0	-26504.1			ω0 = 0.077 ω1 = 1.0 ω2 = 1.0
	ancestral Primates
	ma	-26504.1	0	1	ω0 = 0.077 ω1 = 1.0 ω2 = 1.0
	ma0	-26504.1			ω0 = 0.077 ω1 = 1.0 ω2 = 1.0
	ancestral Rodentia
	ma	-26504.1	-2e-06	1	ω0 = 0.077 ω1 = 1.0 ω2 = 1.0
	ma0	-26504.1			ω0 = 0.077 ω1 = 1.0 ω2 = 1.0
	combined marine mammals
	ma	-26504.1	-4e-06	1	ω0 = 0.077 ω1 = 1.0 ω2 = 1.0
	ma0	-26504.1			ω0 = 0.077 ω1 = 1.0 ω2 = 1.0
	ancestral Carnivora
	ma	-26504.1	-2e-06	1	ω0 = 0.077 ω1 = 1.0 ω2 = 1.0
	ma0	-26504.1			ω0 = 0.077 ω1 = 1.0 ω2 = 1.0
	ancestral Chiroptera
	ma	-26504.1	-2e-06	1	ω0 = 0.077 ω1 = 1.0 ω2 = 1.0
	ma0	-26504.1			ω0 = 0.077 ω1 = 1.0 ω2 = 1.0
	------------------
PLCD4	ancestral Carnivora
	ma	-27809.1	-1.8e-05	1	ω0 = 0.112 ω1 = 1.0 ω2 = 1.0
	ma0	-27809.1			ω0 = 0.112 ω1 = 1.0 ω2 = 1.0
	terminal branch of Trichechus manatusl
	ma	-27809.1	8.4e-05	0.992687	ω0 = 0.112 ω1 = 1.0 ω2 = 1.0
	ma0	-27809.1			ω0 = 0.112 ω1 = 1.0 ω2 = 1.0
	combined marine mammals
	ma	-27808.7	2e-06	0.998872	ω0 = 0.112 ω1 = 1.0 ω2 = 1.0
	ma0	-27808.7			ω0 = 0.112 ω1 = 1.0 ω2 = 1.0
	terminal branch of Ursus maritimus
	ma	-27809	0	1	ω0 = 0.112 ω1 = 1.0 ω2 = 1.0
	ma0	-27809			ω0 = 0.112 ω1 = 1.0 ω2 = 1.0
	ancestral Primates
	ma	-27809	0.084982	0.770656	ω0 = 0.112 ω1 = 1.0 ω2 = 3.08
	ma0	-27809			ω0 = 0.112 ω1 = 1.0 ω2 = 1.0
	ancestral Cetartiodactyla
	ma	-27808.4	1.06011	0.30319	ω0 = 0.112 ω1 = 1.0 ω2 = 73.25
	ma0	-27809			ω0 = 0.112 ω1 = 1.0 ω2 = 1.0
	ancestral Cetaceans
	ma	-27805.8	3.20662	0.0733408	ω0 = 0.112 ω1 = 1.0 ω2 = 39.909
	ma0	-27807.4			ω0 = 0.111 ω1 = 1.0 ω2 = 1.0
	ancestral pinniped
	ma	-27809.1	2.4e-05	0.996091	ω0 = 0.112 ω1 = 1.0 ω2 = 1.0
	ma0	-27809.1			ω0 = 0.112 ω1 = 1.0 ω2 = 1.0
	ancestral Rodentia
	ma	-27809.1	7.2e-05	0.99323	ω0 = 0.112 ω1 = 1.0 ω2 = 1.0
	ma0	-27809.1			ω0 = 0.112 ω1 = 1.0 ω2 = 1.0
	ancestral Chiroptera
	ma	-27805.8	2.61906	0.105587	ω0 = 0.111 ω1 = 1.0 ω2 = 16.814
	ma0	-27807.1			ω0 = 0.111 ω1 = 1.0 ω2 = 1.0
	------------------
PLCE1	terminal branch of Trichechus manatusl
	ma	-73509.4	33.3696	7.62059e-09	ω0 = 0.082 ω1 = 1.0 ω2 = 999.0	447 0.601 798 0.577 830 0.579 857 0.590 1061 0.607 1094 0.578 1119 0.564 1251 0.516 1822 0.589 1844 0.990* 1846 0.602 1847 0.852 1848 0.991** 1849 0.870 1850 0.584 2175 0.594
	ma0	-73526.1			ω0 = 0.082 ω1 = 1.0 ω2 = 1.0
	ancestral Carnivora
	ma	-73529.7	-0.574288	1	ω0 = 0.082 ω1 = 1.0 ω2 = 1.0
	ma0	-73529.4			ω0 = 0.082 ω1 = 1.0 ω2 = 1.0
	ancestral Primates
	ma	-73529.9	0.644532	0.422074	ω0 = 0.082 ω1 = 1.0 ω2 = 1.0
	ma0	-73530.2			ω0 = 0.082 ω1 = 1.0 ω2 = 1.0
	ancestral Cetaceans
[truncated: 570 more rows]
