# Supplementary material for: ‘Obesity’ is healthy for cetaceans? Evidence from pervasive positive selection in genes related to triacylglycerol metabolism
Source: Sci Rep. 2015 Sep 18;5:14187. doi: 10.1038/srep14187 (PMC4585638; doi:10.1038/srep14187)
Supplement: Supplementary Table S3 [file srep14187-s3.xls]

## Sheet: Sheet1
Supplementary Table S3: Statistical Tests for parallel/convergent nonsynonymous amino acid substitutions.
Gene	Branch pair*	Parallel substitution	Convergent substitution	Observed number	Expected number	P value
ACSL1	w versus aa		D309A/N309A	1	0.052	0.051
	v versus aa		D309A/N309A	1	0.182	0.166
	w versus aa	L316H，E331Q		2	0.256	0.028
	a versus v	V698I		1	0.249	0.221
	w versus v	V308L，D309A，P310L，S311N，P312A，D313S，L316H，E331Q，F326Y， R328Q，V329L，V330L		12	0.116	<0.01
	w versus a	T307A		1	0.064	0.062
	a versus aa	A74V，I218T，S487N，V698I		4	0.583	0.003
	v versus aa	I293V，L316H，E331Q，V698I		4	0.993	0.019
APOB	w versus aa	T1594S，A2959T，V3352I，L3583S		4	1.662	0.088
			E4329N/K4329N	1	0.411	0.337
	w versus v	Q340K，G568D		2	0.569	0.112
	w versus a	K211N		1	0.747	0.526
	a versus aa	T432M，M2046L		2	1.016	0.27
	a versus v	I1163V		1	0.288	0.251
	v versus aa	L648F，V2483I，A3565T		3	0.641	0.027
DGAT1	w versus v	R186H		1	0.193	0.176
DGKZ	w versus v	A826T		1	0.027	0.026
	a versus aa	T70S，P203L		2	0.05	0.001
	a versus v	A47V，T93A		2	0.007	<0.01
FAS	a versus aa		P462T/A462T,A2217V/S2217V	2	0.065	0.002
		V773I，T849A，R978G，T1110A，A1311V，P1429S，T2129A，A2471T		8	0.59	<0.01
	a versus v		W753R/C753R	1	0.018	0.018
		R978G，G980D，D982T，A988V，R1380G		5	0.381	<0.01
	v versus aa		T1247S/N1247S	1	0.048	0.047
		D967E，R978G		2	0.392	0.059
FATP2	w versus v	V274I		1	1.292	0.725
	a versus aa	I393V		1	1.743	0.829
FATP4	w versus a	V10L		1	0.053	0.052
	w versus v	I178V		1	0.025	0.025
	v versus aa	I178V		1	0.013	0.013
	w versus aa	I178V		1	0.052	0.05
	a versus aa	D370N		1	0.028	0.027
MGLL	v versus aa	N158S		1	0.02	0.019
MLXIPL	a versus v	P425A		1	0	<0.01
	v versus aa	S9T，G211S		2	0	<0.01
MOGAT1	a versus aa	K168R		1	0.073	0.07
MOGAT2	w versus a	R65W，R147W，C313S		3	0.094	<0.01
HSL	a versus aa	A125V		1	0.043	0.043
	a versus v	I81V		1	0.059	0.058
LPL	a versus aa	A167V		1	0	<0.01
PLCB2	v versus aa	A1172T，D1180E		2	0	<0.01
PLCB3	w versus a	A924V		1	0.094	0.09
PLCH2	w versus aa	S698T		1	0.195	0.177
	w versus a	M563V		1	0	<0.01
PLIN4	w versus a	M88V，T143A，T308A		3	0.18	0.0008
PNLIP	a versus aa	V19I，V150I		2	0.353	0.0495
	a versus v	T370R		1	0.025	0.025
	v versus aa	F66Y，S307N，S401T		3	0.079	8e-05
*The letters correspond to focal marine mammals branches in Supplementary Figure S1
