# Supplementary material for: ‘Obesity’ is healthy for cetaceans? Evidence from pervasive positive selection in genes related to triacylglycerol metabolism
Source: Sci Rep. 2015 Sep 18;5:14187. doi: 10.1038/srep14187 (PMC4585638; doi:10.1038/srep14187)
Supplement: Supplementary Table S4 [file srep14187-s4.xls]

## Sheet: Sheet1
Supplementary Table S4: Analysis of the selective pressure acting on TAG metabolism genes derived from the cetaceans only dataset (branch-site model).
Gene	Models	lnL	2△lnL	p-value	parameter estimates	Positively selected sites
ABHD5	terminal branch of Balaenoptera acutorostrata
	ma	-1628.15	0	1	ω0 = 0.0 ω1 = 1.0 ω2 = 1.0
	ma0	-1628.15			ω0 = 0.0 ω1 = 1.0 ω2 = 1.0
	terminal branch of Tursiops truncutus
	ma	-1628.31	0	1	ω0 = 0.0 ω1 = 1.0 ω2 = 1.0
	ma0	-1628.31			ω0 = 0.0 ω1 = 1.0 ω2 = 1.0
	terminal branch of Balaena mysticetus
	ma	-1628.31	0	1	ω0 = 0.0 ω1 = 1.0 ω2 = 1.0
	ma0	-1628.31			ω0 = 0.0 ω1 = 1.0 ω2 = 1.0
	terminal branch of Lipotes vexillifer
	ma	-1628.31	0	1	ω0 = 0.0 ω1 = 1.0 ω2 = 1.0
	ma0	-1628.31			ω0 = 0.0 ω1 = 1.0 ω2 = 1.0
	terminal branch of Orcinus orca
	ma	-1628.31	0	1	ω0 = 0.0 ω1 = 1.0 ω2 = 1.0
	ma0	-1628.31			ω0 = 0.0 ω1 = 1.0 ω2 = 1.0
	ancestral Mysticeti
	ma	-1627.95	0.102142	0.749274	ω0 = 0.0 ω1 = 1.0 ω2 = 112.489
	ma0	-1628			ω0 = 0.0 ω1 = 1.0 ω2 = 1.0
	ancestral Delphinidae
	ma	-1628.18	0.032394	0.857166	ω0 = 0.0 ω1 = 1.0 ω2 = 2.273
	ma0	-1628.2			ω0 = 0.0 ω1 = 1.0 ω2 = 1.0
	ancestral Delphinoidea & Lipotidae
	ma	-1627.95	0.101006	0.750626	ω0 = 0.0 ω1 = 1.0 ω2 = 117.584
	ma0	-1628			ω0 = 0.0 ω1 = 1.0 ω2 = 1.0
	------------------
ACACA	terminal branch of Delphinapterus leucas
	ma	-4640.45	-1.8e-05	1	ω0 = 0.045 ω1 = 1.0 ω2 = 1.0
	ma0	-4640.45			ω0 = 0.045 ω1 = 1.0 ω2 = 1.0
	ancestral Balaenopteridae
	ma	-4640.64	-2e-06	1	ω0 = 0.053 ω1 = 1.0 ω2 = 1.0
	ma0	-4640.64			ω0 = 0.053 ω1 = 1.0 ω2 = 1.0
	ancestral Delphinoidea
	ma	-4640.64	0	1	ω0 = 0.053 ω1 = 1.0 ω2 = 2.283
	ma0	-4640.64			ω0 = 0.053 ω1 = 1.0 ω2 = 1.0
	terminal branch of Neophocaena phocaenoides
	ma	-4640.65	-0.013136	1	ω0 = 0.052 ω1 = 1.0 ω2 = 1.0
	ma0	-4640.64			ω0 = 0.053 ω1 = 1.0 ω2 = 1.0
	terminal branch of Delphinus capensis
	ma	-4640.38	-6e-06	1	ω0 = 0.046 ω1 = 1.0 ω2 = 1.0
	ma0	-4640.38			ω0 = 0.046 ω1 = 1.0 ω2 = 1.0
	terminal branch of Lipotes vexillifer
	ma	-4640.64	2e-06	0.998872	ω0 = 0.053 ω1 = 1.0 ω2 = 1.0
	ma0	-4640.64			ω0 = 0.053 ω1 = 1.0 ω2 = 1.0
	terminal branch of Balaena mysticetus
	ma	-4640.62	-0.000134	1	ω0 = 0.051 ω1 = 1.0 ω2 = 1.005
	ma0	-4640.62			ω0 = 0.051 ω1 = 1.0 ω2 = 1.0
	ancestral Mysticeti
	ma	-4638.41	0	1	ω0 = 0.022 ω1 = 1.0 ω2 = 1.0
	ma0	-4638.41			ω0 = 0.022 ω1 = 1.0 ω2 = 1.0
	ancestral Phocoenidae & Monodontidae
	ma	-4640.64	4.4e-05	0.994707	ω0 = 0.053 ω1 = 1.0 ω2 = 1.0
	ma0	-4640.64			ω0 = 0.052 ω1 = 1.0 ω2 = 1.0
	terminal branch of Tursiops truncutus
	ma	-4640.29	-0.000812	1	ω0 = 0.045 ω1 = 1.0 ω2 = 2.11
	ma0	-4640.28			ω0 = 0.045 ω1 = 1.0 ω2 = 1.0
	ancestral Delphinoidea & Lipotidae
	ma	-4638.41	0	1	ω0 = 0.022 ω1 = 1.0 ω2 = 1.0
	ma0	-4638.41			ω0 = 0.022 ω1 = 1.0 ω2 = 1.0
	terminal branch of Balaenoptera omurai
	ma	-4637.59	4.90624	0.0267598	ω0 = 0.046 ω1 = 1.0 ω2 = 105.554	848 0.621 923 0.835
	ma0	-4640.05			ω0 = 0.046 ω1 = 1.0 ω2 = 1.0
	ancestral Tursiops truncutus & Delphinus capensis
	ma	-4640.64	-2.2e-05	1	ω0 = 0.053 ω1 = 1.0 ω2 = 1.0
	ma0	-4640.64			ω0 = 0.053 ω1 = 1.0 ω2 = 1.0
	terminal branch of Balaenoptera acutorostrata
	ma	-4640.64	-1.2e-05	1	ω0 = 0.053 ω1 = 1.0 ω2 = 1.0
	ma0	-4640.64			ω0 = 0.053 ω1 = 1.0 ω2 = 1.0
	------------------
ACSL1	terminal branch of Tursiops truncutus
	ma	-3859.86	40.6595	<0.01	ω0 = 0.0 ω1 = 1.0 ω2 = 999.0	32 0.656 657 0.942 661 0.945 662 0.975* 669 0.633
	ma0	-3880.19			ω0 = 0.0 ω1 = 1.0 ω2 = 1.0
	ancestral Delphinoidea & Lipotidae
	ma	-3879.49	0.014962	0.902646	ω0 = 0.0 ω1 = 1.0 ω2 = 1.449
	ma0	-3879.5			ω0 = 0.0 ω1 = 1.0 ω2 = 1.0
	terminal branch of Physeter catodon
	ma	-3880.19	0	1	ω0 = 0.0 ω1 = 1.0 ω2 = 1.0
	ma0	-3880.19			ω0 = 0.0 ω1 = 1.0 ω2 = 1.0
	terminal branch of Balaenoptera omurai
	ma	-3879.99	0.210354	0.64649	ω0 = 0.0 ω1 = 1.0 ω2 = 3.961
	ma0	-3880.09			ω0 = 0.0 ω1 = 1.0 ω2 = 1.0
	ancestral Delphinoidea
	ma	-3879.44	0.000204	0.988604	ω0 = 0.0 ω1 = 1.0 ω2 = 1.0
	ma0	-3879.44			ω0 = 0.0 ω1 = 1.0 ω2 = 1.0
	ancestral Mysticeti
	ma	-3880.1	0.182782	0.668993	ω0 = 0.0 ω1 = 1.0 ω2 = 93.065
	ma0	-3880.19			ω0 = 0.0 ω1 = 1.0 ω2 = 1.0
	terminal branch of Balaena mysticetus
	ma	-3880.19	0	1	ω0 = 0.0 ω1 = 1.0 ω2 = 1.0
	ma0	-3880.19			ω0 = 0.0 ω1 = 1.0 ω2 = 1.0
	terminal branch of Balaenoptera acutorostrata
	ma	-3865.34	29.6902	<0.01	ω0 = 0.0 ω1 = 1.0 ω2 = 999.0	374 0.994** 375 0.974* 376 0.805
	ma0	-3880.19			ω0 = 0.0 ω1 = 1.0 ω2 = 1.0
	terminal branch of Lipotes vexillifer
	ma	-3880.19	0.017264	0.895465	ω0 = 0.0 ω1 = 1.0 ω2 = 1.0
	ma0	-3880.2			ω0 = 0.0 ω1 = 1.0 ω2 = 1.0
	ancestral Balaenopteridae
	ma	-3880.19	4e-06	0.998404	ω0 = 0.0 ω1 = 1.0 ω2 = 1.0
	ma0	-3880.19			ω0 = 0.0 ω1 = 1.0 ω2 = 1.0
	ancestral Odontoceti
	ma	-3880.09	0.20194	0.653159	ω0 = 0.0 ω1 = 1.0 ω2 = 141.089
	ma0	-3880.19			ω0 = 0.0 ω1 = 1.0 ω2 = 1.0
	terminal branch of Neophocaena phocaenoides
	ma	-3877.8	4.74513	0.0293814	ω0 = 0.0 ω1 = 1.0 ω2 = 999.0	106 0.502 135 0.505
	ma0	-3880.17			ω0 = 0.0 ω1 = 1.0 ω2 = 1.0
	ancestral Delphinidae
	ma	-3878.3	3.46998	0.0624919	ω0 = 0.0 ω1 = 1.0 ω2 = 60.557
	ma0	-3880.04			ω0 = 0.0 ω1 = 1.0 ω2 = 1.0
	terminal branch of Orcinus orca
	ma	-3880.19	0.00223	0.962336	ω0 = 0.0 ω1 = 1.0 ω2 = 1.0
	ma0	-3880.19			ω0 = 0.0 ω1 = 1.0 ω2 = 1.0
	------------------
ACSL3	terminal branch of Orcinus orca
	ma	-3447.68	0	1	ω0 = 0.068 ω1 = 1.0 ω2 = 1.0
	ma0	-3447.68			ω0 = 0.068 ω1 = 1.0 ω2 = 1.0
	ancestral Odontoceti
	ma	-3448.01	0	1	ω0 = 0.067 ω1 = 1.0 ω2 = 1.0
	ma0	-3448.01			ω0 = 0.067 ω1 = 1.0 ω2 = 1.0
	terminal branch of Balaena mysticetus
	ma	-3448.37	0	1	ω0 = 0.075 ω1 = 1.0 ω2 = 1.0
	ma0	-3448.37			ω0 = 0.075 ω1 = 1.0 ω2 = 1.0
	ancestral Delphinoidea & Lipotidae
	ma	-3448.37	0	1	ω0 = 0.075 ω1 = 1.0 ω2 = 1.0
	ma0	-3448.37			ω0 = 0.075 ω1 = 1.0 ω2 = 1.0
	terminal branch of Lipotes vexillifer
	ma	-3448.37	0	1	ω0 = 0.075 ω1 = 1.0 ω2 = 1.455
	ma0	-3448.37			ω0 = 0.075 ω1 = 1.0 ω2 = 1.0
	terminal branch of Tursiops truncutus
	ma	-3448.05	-1.2e-05	1	ω0 = 0.066 ω1 = 1.0 ω2 = 1.0
	ma0	-3448.05			ω0 = 0.066 ω1 = 1.0 ω2 = 1.0
	terminal branch of Balaenoptera acutorostrata
	ma	-3448.37	0	1	ω0 = 0.075 ω1 = 1.0 ω2 = 1.0
	ma0	-3448.37			ω0 = 0.075 ω1 = 1.0 ω2 = 1.0
	terminal branch of Physeter catodon
	ma	-3448.37	0	1	ω0 = 0.075 ω1 = 1.0 ω2 = 1.0
	ma0	-3448.37			ω0 = 0.075 ω1 = 1.0 ω2 = 1.0
	ancestral Mysticeti
	ma	-3445.22	0.930192	0.334813	ω0 = 0.061 ω1 = 1.0 ω2 = 290.284
	ma0	-3445.69			ω0 = 0.061 ω1 = 1.0 ω2 = 1.0
	ancestral Delphinidae
	ma	-3448.37	0	1	ω0 = 0.075 ω1 = 1.0 ω2 = 2.115
	ma0	-3448.37			ω0 = 0.075 ω1 = 1.0 ω2 = 1.0
	------------------
ACSL4	ancestral Odontoceti
	ma	-3434.56	0	1	ω0 = 0.07 ω1 = 1.0 ω2 = 1.0
	ma0	-3434.56			ω0 = 0.07 ω1 = 1.0 ω2 = 1.0
	ancestral Mysticeti
	ma	-3434.56	4e-06	0.998404	ω0 = 0.07 ω1 = 1.0 ω2 = 1.0
	ma0	-3434.56			ω0 = 0.07 ω1 = 1.0 ω2 = 1.0
	terminal branch of Balaena mysticetus
	ma	-3433.43	0	1	ω0 = 0.046 ω1 = 1.0 ω2 = 1.0
	ma0	-3433.43			ω0 = 0.046 ω1 = 1.0 ω2 = 1.0
	terminal branch of Lipotes vexillifer
	ma	-3434.56	0	1	ω0 = 0.07 ω1 = 1.0 ω2 = 1.0
	ma0	-3434.56			ω0 = 0.07 ω1 = 1.0 ω2 = 1.0
	terminal branch of Orcinus orca
	ma	-3434.56	0	1	ω0 = 0.07 ω1 = 1.0 ω2 = 1.0
	ma0	-3434.56			ω0 = 0.07 ω1 = 1.0 ω2 = 1.0
	ancestral Delphinidae
	ma	-3434.56	0	1	ω0 = 0.07 ω1 = 1.0 ω2 = 1.0
	ma0	-3434.56			ω0 = 0.07 ω1 = 1.0 ω2 = 1.0
	terminal branch of Balaenoptera acutorostrata
	ma	-3434.56	0	1	ω0 = 0.07 ω1 = 1.0 ω2 = 1.0
	ma0	-3434.56			ω0 = 0.07 ω1 = 1.0 ω2 = 1.0
	terminal branch of Neophocaena phocaenoides
	ma	-3429.79	0	1	ω0 = 0.015 ω1 = 1.0 ω2 = 1.0
	ma0	-3429.79			ω0 = 0.015 ω1 = 1.0 ω2 = 1.0
	terminal branch of Tursiops truncutus
	ma	-3434.56	0	1	ω0 = 0.07 ω1 = 1.0 ω2 = 1.0
	ma0	-3434.56			ω0 = 0.07 ω1 = 1.0 ω2 = 1.0
	terminal branch of Physeter catodon
	ma	-3434.56	0	1	ω0 = 0.07 ω1 = 1.0 ω2 = 1.0
	ma0	-3434.56			ω0 = 0.07 ω1 = 1.0 ω2 = 1.0
	ancestral Delphinoidea
	ma	-3433.56	0.397508	0.528379	ω0 = 0.102 ω1 = 1.0 ω2 = 84.01
	ma0	-3433.76			ω0 = 0.103 ω1 = 1.0 ω2 = 1.0
	ancestral Delphinoidea & Lipotidae
	ma	-3434.56	0	1	ω0 = 0.07 ω1 = 1.0 ω2 = 1.0
	ma0	-3434.56			ω0 = 0.07 ω1 = 1.0 ω2 = 1.0
	------------------
ACSL5	terminal branch of Orcinus orca
	ma	-3762.75	0	1	ω0 = 0.0 ω1 = 1.0 ω2 = 1.0
	ma0	-3762.75			ω0 = 0.0 ω1 = 1.0 ω2 = 1.0
	terminal branch of Tursiops truncutus
	ma	-3761.65	1.7889	0.18106	ω0 = 0.0 ω1 = 1.0 ω2 = 999.0
	ma0	-3762.55			ω0 = 0.0 ω1 = 1.0 ω2 = 1.0
	ancestral Delphinoidea
	ma	-3762.75	0	1	ω0 = 0.0 ω1 = 1.0 ω2 = 1.0
	ma0	-3762.75			ω0 = 0.0 ω1 = 1.0 ω2 = 1.0
	ancestral Balaenopteridae
	ma	-3762.75	0	1	ω0 = 0.0 ω1 = 1.0 ω2 = 1.0
	ma0	-3762.75			ω0 = 0.0 ω1 = 1.0 ω2 = 1.0
	ancestral Mysticeti
	ma	-3762.07	0.649836	0.420171	ω0 = 0.0 ω1 = 1.0 ω2 = 352.91
	ma0	-3762.4			ω0 = 0.0 ω1 = 1.0 ω2 = 1.0
	terminal branch of Lipotes vexillifer
	ma	-3761.15	1.53406	0.215504	ω0 = 0.0 ω1 = 1.0 ω2 = 9.384
	ma0	-3761.91			ω0 = 0.0 ω1 = 1.0 ω2 = 1.0
	terminal branch of Balaenoptera omurai
	ma	-3762.75	0	1	ω0 = 0.0 ω1 = 1.0 ω2 = 1.0
	ma0	-3762.75			ω0 = 0.0 ω1 = 1.0 ω2 = 1.0
	ancestral Tursiops truncutus & Delphinus capensis
	ma	-3762.69	0	1	ω0 = 0.0 ω1 = 1.0 ω2 = 1.0
	ma0	-3762.69			ω0 = 0.0 ω1 = 1.0 ω2 = 1.0
	terminal branch of Neophocaena phocaenoides
	ma	-3762.68	0.003022	0.95616	ω0 = 0.0 ω1 = 1.0 ω2 = 1.31
	ma0	-3762.68			ω0 = 0.0 ω1 = 1.0 ω2 = 1.0
	terminal branch of Delphinapterus leucas
	ma	-3762.75	0	1	ω0 = 0.0 ω1 = 1.0 ω2 = 1.0
	ma0	-3762.75			ω0 = 0.0 ω1 = 1.0 ω2 = 1.0
	terminal branch of Delphinus capensis
	ma	-3762.75	0	1	ω0 = 0.0 ω1 = 1.0 ω2 = 3.123
	ma0	-3762.75			ω0 = 0.0 ω1 = 1.0 ω2 = 1.0
	terminal branch of Balaena mysticetus
	ma	-3762.74	0.016488	0.897828	ω0 = 0.0 ω1 = 1.0 ω2 = 3.209
	ma0	-3762.75			ω0 = 0.0 ω1 = 1.0 ω2 = 1.0
	terminal branch of Balaenoptera acutorostrata
	ma	-3762.75	0	1	ω0 = 0.0 ω1 = 1.0 ω2 = 1.0
	ma0	-3762.75			ω0 = 0.0 ω1 = 1.0 ω2 = 1.0
	ancestral Delphinoidea & Lipotidae
	ma	-3762.06	0.655266	0.418236	ω0 = 0.0 ω1 = 1.0 ω2 = 343.685
	ma0	-3762.39			ω0 = 0.0 ω1 = 1.0 ω2 = 1.0
	ancestral Delphinidae
	ma	-3762.75	0	1	ω0 = 0.0 ω1 = 1.0 ω2 = 1.0
	ma0	-3762.75			ω0 = 0.0 ω1 = 1.0 ω2 = 1.0
	ancestral Phocoenidae & Monodontidae
	ma	-3762.27	-1.2e-05	1	ω0 = 0.0 ω1 = 1.0 ω2 = 1.0
	ma0	-3762.27			ω0 = 0.0 ω1 = 1.0 ω2 = 1.0
	------------------
ACSL6	terminal branch of Physeter catodon
	ma	-2975	0	1	ω0 = 0.0 ω1 = 1.0 ω2 = 1.0
	ma0	-2975			ω0 = 0.0 ω1 = 1.0 ω2 = 1.0
	ancestral Odontoceti
	ma	-2974.79	0.173764	0.676788	ω0 = 0.0 ω1 = 1.0 ω2 = 256.818
	ma0	-2974.88			ω0 = 0.0 ω1 = 1.0 ω2 = 1.0
	terminal branch of Balaenoptera acutorostrata
	ma	-2975	0	1	ω0 = 0.0 ω1 = 1.0 ω2 = 1.0
	ma0	-2975			ω0 = 0.0 ω1 = 1.0 ω2 = 1.0
	ancestral Delphinoidea & Lipotidae
	ma	-2975	0	1	ω0 = 0.0 ω1 = 1.0 ω2 = 1.0
	ma0	-2975			ω0 = 0.0 ω1 = 1.0 ω2 = 1.0
	terminal branch of Tursiops truncutus
	ma	-2969.73	10.5275	<0.01	ω0 = 0.0 ω1 = 1.0 ω2 = 999.0	276 0.908
	ma0	-2975			ω0 = 0.0 ω1 = 1.0 ω2 = 1.0
	terminal branch of Neophocaena phocaenoides
	ma	-2975	2e-06	0.998872	ω0 = 0.0 ω1 = 1.0 ω2 = 1.0
	ma0	-2975			ω0 = 0.0 ω1 = 1.0 ω2 = 1.0
	terminal branch of Orcinus orca
	ma	-2975	0	1	ω0 = 0.0 ω1 = 1.0 ω2 = 1.0
	ma0	-2975			ω0 = 0.0 ω1 = 1.0 ω2 = 1.0
	ancestral Delphinidae
	ma	-2974.31	0	1	ω0 = 0.0 ω1 = 1.0 ω2 = 1.0
	ma0	-2974.31			ω0 = 0.0 ω1 = 1.0 ω2 = 1.0
	terminal branch of Balaenoptera omurai
	ma	-2974.71	0.330256	0.565508	ω0 = 0.0 ω1 = 1.0 ω2 = 6.618
	ma0	-2974.87			ω0 = 0.0 ω1 = 1.0 ω2 = 1.0
	terminal branch of Delphinus capensis
	ma	-2975	6e-06	0.998046	ω0 = 0.0 ω1 = 1.0 ω2 = 1.0
	ma0	-2975			ω0 = 0.0 ω1 = 1.0 ω2 = 1.0
	terminal branch of Lipotes vexillifer
	ma	-2975	0	1	ω0 = 0.0 ω1 = 1.0 ω2 = 1.0
	ma0	-2975			ω0 = 0.0 ω1 = 1.0 ω2 = 1.0
	ancestral Phocoenidae & Monodontidae
	ma	-2973.98	0	1	ω0 = 0.0 ω1 = 1.0 ω2 = 1.0
	ma0	-2973.98			ω0 = 0.0 ω1 = 1.0 ω2 = 1.0
	ancestral Tursiops truncutus & Delphinus capensis
	ma	-2975	0	1	ω0 = 0.0 ω1 = 1.0 ω2 = 1.0
	ma0	-2975			ω0 = 0.0 ω1 = 1.0 ω2 = 1.0
	terminal branch of Balaena mysticetus
	ma	-2975	6.2e-05	0.993718	ω0 = 0.0 ω1 = 1.0 ω2 = 1.0
	ma0	-2975			ω0 = 0.0 ω1 = 1.0 ω2 = 1.0
	ancestral Balaenopteridae
	ma	-2975	0	1	ω0 = 0.0 ω1 = 1.0 ω2 = 1.0
	ma0	-2975			ω0 = 0.0 ω1 = 1.0 ω2 = 1.0
	ancestral Mysticeti
	ma	-2974.82	0.147816	0.700631	ω0 = 0.0 ω1 = 1.0 ω2 = 428.87
	ma0	-2974.9			ω0 = 0.0 ω1 = 1.0 ω2 = 1.0
	terminal branch of Delphinapterus leucas
	ma	-2975	0	1	ω0 = 0.0 ω1 = 1.0 ω2 = 1.0
	ma0	-2975			ω0 = 0.0 ω1 = 1.0 ω2 = 1.0
	ancestral Delphinoidea
	ma	-2975	-8e-06	1	ω0 = 0.0 ω1 = 1.0 ω2 = 1.0
	ma0	-2975			ω0 = 0.0 ω1 = 1.0 ω2 = 1.0
	------------------
ACSS1	terminal branch of Orcinus orca
	ma	-3212.72	-2e-06	1	ω0 = 0.073 ω1 = 1.0 ω2 = 1.0
	ma0	-3212.72			ω0 = 0.073 ω1 = 1.0 ω2 = 1.0
	ancestral Odontoceti
	ma	-3212.72	0	1	ω0 = 0.073 ω1 = 1.0 ω2 = 1.0
	ma0	-3212.72			ω0 = 0.073 ω1 = 1.0 ω2 = 1.0
	ancestral Mysticeti
	ma	-3212.72	-1.4e-05	1	ω0 = 0.073 ω1 = 1.0 ω2 = 1.0
	ma0	-3212.72			ω0 = 0.073 ω1 = 1.0 ω2 = 1.0
	terminal branch of Lipotes vexillifer
	ma	-3212.66	0	1	ω0 = 0.067 ω1 = 1.0 ω2 = 1.0
	ma0	-3212.66			ω0 = 0.067 ω1 = 1.0 ω2 = 1.0
	terminal branch of Physeter catodon
	ma	-3208.69	8.07666	<0.01	ω0 = 0.117 ω1 = 1.0 ω2 = 64.697	106 0.880 628 0.683
	ma0	-3212.72			ω0 = 0.073 ω1 = 1.0 ω2 = 1.0
	ancestral Delphinoidea & Lipotidae
	ma	-3212.71	0	1	ω0 = 0.071 ω1 = 1.0 ω2 = 1.0
	ma0	-3212.71			ω0 = 0.071 ω1 = 1.0 ω2 = 1.0
	terminal branch of Balaenoptera acutorostrata
	ma	-3212.72	-5.4e-05	1	ω0 = 0.073 ω1 = 1.0 ω2 = 1.0
	ma0	-3212.72			ω0 = 0.073 ω1 = 1.0 ω2 = 1.0
	terminal branch of Balaena mysticetus
	ma	-3209.42	0	1	ω0 = 0.036 ω1 = 1.0 ω2 = 1.0
	ma0	-3209.42			ω0 = 0.036 ω1 = 1.0 ω2 = 1.0
	terminal branch of Tursiops truncutus
	ma	-3212.72	0	1	ω0 = 0.073 ω1 = 1.0 ω2 = 1.0
	ma0	-3212.72			ω0 = 0.073 ω1 = 1.0 ω2 = 1.0
	ancestral Delphinidae
	ma	-3212.72	0	1	ω0 = 0.073 ω1 = 1.0 ω2 = 1.0
	ma0	-3212.72			ω0 = 0.073 ω1 = 1.0 ω2 = 1.0
	------------------
ACSS2	ancestral Mysticeti
	ma	-3261.99	0.000102	0.991942	ω0 = 0.0 ω1 = 1.0 ω2 = 1.0
	ma0	-3261.99			ω0 = 0.0 ω1 = 1.0 ω2 = 1.0
	terminal branch of Lipotes vexillifer
	ma	-3261.99	0	1	ω0 = 0.0 ω1 = 1.0 ω2 = 1.0
	ma0	-3261.99			ω0 = 0.0 ω1 = 1.0 ω2 = 1.0
	terminal branch of Balaena mysticetus
	ma	-3260.64	0	1	ω0 = 0.0 ω1 = 1.0 ω2 = 1.0
	ma0	-3260.64			ω0 = 0.0 ω1 = 1.0 ω2 = 1.0
	terminal branch of Orcinus orca
	ma	-3260.93	0.580616	0.446071	ω0 = 0.0 ω1 = 1.0 ω2 = 183.31
	ma0	-3261.22			ω0 = 0.0 ω1 = 1.0 ω2 = 1.0
	terminal branch of Balaenoptera acutorostrata
	ma	-3261.99	0	1	ω0 = 0.0 ω1 = 1.0 ω2 = 1.0
	ma0	-3261.99			ω0 = 0.0 ω1 = 1.0 ω2 = 1.0
	ancestral Odontoceti
	ma	-3261.99	4e-06	0.998404	ω0 = 0.0 ω1 = 1.0 ω2 = 1.0
	ma0	-3261.99			ω0 = 0.0 ω1 = 1.0 ω2 = 1.0
	terminal branch of Physeter catodon
	ma	-3261.99	0	1	ω0 = 0.0 ω1 = 1.0 ω2 = 1.0
	ma0	-3261.99			ω0 = 0.0 ω1 = 1.0 ω2 = 1.0
	ancestral Delphinoidea & Lipotidae
	ma	-3259.46	1.23195	0.267028	ω0 = 0.0 ω1 = 1.0 ω2 = 54.936
	ma0	-3260.07			ω0 = 0.0 ω1 = 1.0 ω2 = 1.0
	terminal branch of Tursiops truncutus
	ma	-3261.99	-5.2e-05	1	ω0 = 0.0 ω1 = 1.0 ω2 = 1.0
	ma0	-3261.99			ω0 = 0.0 ω1 = 1.0 ω2 = 1.0
	ancestral Delphinidae
	ma	-3261.99	0	1	ω0 = 0.0 ω1 = 1.0 ω2 = 1.0
	ma0	-3261.99			ω0 = 0.0 ω1 = 1.0 ω2 = 1.0
	------------------
ACSS3	terminal branch of Tursiops truncutus
	ma	-3147.52	0	1	ω0 = 0.139 ω1 = 1.0 ω2 = 1.0
	ma0	-3147.52			ω0 = 0.139 ω1 = 1.0 ω2 = 1.0
	ancestral Delphinidae
	ma	-3148.08	0	1	ω0 = 0.154 ω1 = 1.0 ω2 = 1.0
	ma0	-3148.08			ω0 = 0.154 ω1 = 1.0 ω2 = 1.0
	terminal branch of Orcinus orca
	ma	-3148.08	0	1	ω0 = 0.154 ω1 = 1.0 ω2 = 1.0
	ma0	-3148.08			ω0 = 0.154 ω1 = 1.0 ω2 = 1.0
	terminal branch of Balaenoptera acutorostrata
	ma	-3148.08	0	1	ω0 = 0.154 ω1 = 1.0 ω2 = 9.943
	ma0	-3148.08			ω0 = 0.154 ω1 = 1.0 ω2 = 1.0
	terminal branch of Physeter catodon
	ma	-3148.08	0	1	ω0 = 0.154 ω1 = 1.0 ω2 = 1.0
	ma0	-3148.08			ω0 = 0.154 ω1 = 1.0 ω2 = 1.0
	ancestral Delphinoidea & Lipotidae
	ma	-3147.53	-0.00347	1	ω0 = 0.139 ω1 = 1.0 ω2 = 1.472
	ma0	-3147.53			ω0 = 0.139 ω1 = 1.0 ω2 = 1.0
	ancestral Odontoceti
	ma	-3148.08	0	1	ω0 = 0.154 ω1 = 1.0 ω2 = 1.0
	ma0	-3148.08			ω0 = 0.154 ω1 = 1.0 ω2 = 1.0
	terminal branch of Lipotes vexillifer
	ma	-3147.04	0	1	ω0 = 0.124 ω1 = 1.0 ω2 = 1.0
	ma0	-3147.04			ω0 = 0.124 ω1 = 1.0 ω2 = 1.0
	------------------
ADIPOQ	terminal branch of Neophocaena phocaenoides
	ma	-1304.97	0	1	ω0 = 0.0 ω1 = 1.0 ω2 = 1.0
	ma0	-1304.97			ω0 = 0.0 ω1 = 1.0 ω2 = 1.0
	terminal branch of Balaena mysticetus
	ma	-1304.97	0	1	ω0 = 0.0 ω1 = 1.0 ω2 = 1.0
	ma0	-1304.97			ω0 = 0.0 ω1 = 1.0 ω2 = 1.0
	ancestral Tursiops truncutus & Delphinus capensis
	ma	-1304.75	0	1	ω0 = 0.0 ω1 = 1.0 ω2 = 1.0
	ma0	-1304.75			ω0 = 0.0 ω1 = 1.0 ω2 = 1.0
	terminal branch of Delphinus capensis
	ma	-1304.97	0	1	ω0 = 0.0 ω1 = 1.0 ω2 = 1.0
	ma0	-1304.97			ω0 = 0.0 ω1 = 1.0 ω2 = 1.0
	terminal branch of Balaenoptera omurai
	ma	-1304.97	0	1	ω0 = 0.0 ω1 = 1.0 ω2 = 1.0
	ma0	-1304.97			ω0 = 0.0 ω1 = 1.0 ω2 = 1.0
	terminal branch of Balaenoptera acutorostrata
	ma	-1304.97	0	1	ω0 = 0.0 ω1 = 1.0 ω2 = 1.0
	ma0	-1304.97			ω0 = 0.0 ω1 = 1.0 ω2 = 1.0
	terminal branch of Delphinapterus leucas
	ma	-1304.97	-4.8e-05	1	ω0 = 0.0 ω1 = 1.0 ω2 = 1.0
	ma0	-1304.97			ω0 = 0.0 ω1 = 1.0 ω2 = 1.0
	ancestral Balaenopteridae
	ma	-1304.97	-2.8e-05	1	ω0 = 0.0 ω1 = 1.0 ω2 = 1.0
	ma0	-1304.97			ω0 = 0.0 ω1 = 1.0 ω2 = 1.0
	terminal branch of Tursiops truncutus
	ma	-1304.97	4e-06	0.998404	ω0 = 0.0 ω1 = 1.0 ω2 = 1.0
	ma0	-1304.97			ω0 = 0.0 ω1 = 1.0 ω2 = 1.0
	terminal branch of Lipotes vexillifer
	ma	-1302.26	0	1	ω0 = 0.0 ω1 = 1.0 ω2 = 1.0
	ma0	-1302.26			ω0 = 0.0 ω1 = 1.0 ω2 = 1.0
	ancestral Mysticeti
	ma	-1303.54	0.751192	0.386099	ω0 = 0.0 ω1 = 1.0 ω2 = 241.337
	ma0	-1303.92			ω0 = 0.0 ω1 = 1.0 ω2 = 1.0
	ancestral Phocoenidae & Monodontidae
	ma	-1304.97	0	1	ω0 = 0.0 ω1 = 1.0 ω2 = 1.0
	ma0	-1304.97			ω0 = 0.0 ω1 = 1.0 ω2 = 1.0
	ancestral Delphinoidea
	ma	-1304.57	0	1	ω0 = 0.0 ω1 = 1.0 ω2 = 1.0
	ma0	-1304.57			ω0 = 0.0 ω1 = 1.0 ω2 = 1.0
	------------------
ADPLA	terminal branch of Balaenoptera omurai
	ma	-930.248	0	1	ω0 = 0.204 ω1 = 1.0 ω2 = 1.0
	ma0	-930.248			ω0 = 0.204 ω1 = 1.0 ω2 = 1.0
	terminal branch of Neophocaena phocaenoides
	ma	-929.621	0	1	ω0 = 0.052 ω1 = 1.0 ω2 = 1.0
	ma0	-929.621			ω0 = 0.052 ω1 = 1.0 ω2 = 1.0
	terminal branch of Balaenoptera acutorostrata
	ma	-930.248	0	1	ω0 = 0.204 ω1 = 1.0 ω2 = 1.0
	ma0	-930.248			ω0 = 0.204 ω1 = 1.0 ω2 = 1.0
	terminal branch of Delphinapterus leucas
	ma	-930.248	0	1	ω0 = 0.204 ω1 = 1.0 ω2 = 1.0
	ma0	-930.248			ω0 = 0.204 ω1 = 1.0 ω2 = 1.0
	ancestral Delphinoidea
	ma	-930.248	0	1	ω0 = 0.204 ω1 = 1.0 ω2 = 1.0
	ma0	-930.248			ω0 = 0.204 ω1 = 1.0 ω2 = 1.0
	ancestral Tursiops truncutus & Delphinus capensis
	ma	-930.248	0	1	ω0 = 0.204 ω1 = 1.0 ω2 = 1.0
	ma0	-930.248			ω0 = 0.204 ω1 = 1.0 ω2 = 1.0
	ancestral Delphinoidea & Lipotidae
	ma	-929.665	0	1	ω0 = 0.047 ω1 = 1.0 ω2 = 1.0
	ma0	-929.665			ω0 = 0.047 ω1 = 1.0 ω2 = 1.0
	terminal branch of Tursiops truncutus
	ma	-930.248	2e-06	0.998872	ω0 = 0.204 ω1 = 1.0 ω2 = 1.0
	ma0	-930.248			ω0 = 0.204 ω1 = 1.0 ω2 = 1.0
	terminal branch of Lipotes vexillifer
	ma	-929.751	0.994412	0.318666	ω0 = 0.256 ω1 = 1.0 ω2 = 11.757
	ma0	-930.248			ω0 = 0.204 ω1 = 1.0 ω2 = 1.0
	ancestral Balaenopteridae
	ma	-929.665	0	1	ω0 = 0.047 ω1 = 1.0 ω2 = 1.0
	ma0	-929.665			ω0 = 0.047 ω1 = 1.0 ω2 = 1.0
	ancestral Phocoenidae & Monodontidae
	ma	-930.248	0	1	ω0 = 0.204 ω1 = 1.0 ω2 = 1.586
	ma0	-930.248			ω0 = 0.204 ω1 = 1.0 ω2 = 1.0
	terminal branch of Delphinus capensis
	ma	-930.248	0	1	ω0 = 0.204 ω1 = 1.0 ω2 = 1.0
	ma0	-930.248			ω0 = 0.204 ω1 = 1.0 ω2 = 1.0
	------------------
ADRP	terminal branch of Lipotes vexillifer
	ma	-1467.17	0.018098	0.892984	ω0 = 0.0 ω1 = 1.0 ω2 = 1.687
	ma0	-1467.18			ω0 = 0.0 ω1 = 1.0 ω2 = 1.0
	ancestral Balaenopteridae
	ma	-1466.65	0.154402	0.694364	ω0 = 0.014 ω1 = 1.0 ω2 = 159.965
	ma0	-1466.72			ω0 = 0.012 ω1 = 1.0 ω2 = 1.0
	ancestral Phocoenidae & Monodontidae
	ma	-1466.07	0.637718	0.424538	ω0 = 0.004 ω1 = 1.0 ω2 = 108.771
	ma0	-1466.39			ω0 = 0.003 ω1 = 1.0 ω2 = 1.0
	terminal branch of Delphinapterus leucas
	ma	-1467.3	0	1	ω0 = 0.012 ω1 = 1.0 ω2 = 1.0
	ma0	-1467.3			ω0 = 0.012 ω1 = 1.0 ω2 = 1.0
	terminal branch of Tursiops truncutus
	ma	-1467.32	2e-06	0.998872	ω0 = 0.013 ω1 = 1.0 ω2 = 2.301
	ma0	-1467.32			ω0 = 0.013 ω1 = 1.0 ω2 = 1.0
	terminal branch of Balaenoptera acutorostrata
	ma	-1467.32	0	1	ω0 = 0.013 ω1 = 1.0 ω2 = 1.0
	ma0	-1467.32			ω0 = 0.013 ω1 = 1.0 ω2 = 1.0
	terminal branch of Delphinus capensis
	ma	-1467.32	0	1	ω0 = 0.013 ω1 = 1.0 ω2 = 1.0
	ma0	-1467.32			ω0 = 0.013 ω1 = 1.0 ω2 = 1.0
	ancestral Delphinoidea & Lipotidae
	ma	-1466.64	0.15921	0.689885	ω0 = 0.015 ω1 = 1.0 ω2 = 116.027
	ma0	-1466.72			ω0 = 0.012 ω1 = 1.0 ω2 = 1.0
	ancestral Tursiops truncutus & Delphinus capensis
	ma	-1467.32	0	1	ω0 = 0.013 ω1 = 1.0 ω2 = 1.0
	ma0	-1467.32			ω0 = 0.013 ω1 = 1.0 ω2 = 1.0
	terminal branch of Balaenoptera omurai
	ma	-1467.32	-4e-06	1	ω0 = 0.013 ω1 = 1.0 ω2 = 1.0
	ma0	-1467.32			ω0 = 0.013 ω1 = 1.0 ω2 = 1.0
	terminal branch of Neophocaena phocaenoides
	ma	-1467.32	0	1	ω0 = 0.013 ω1 = 1.0 ω2 = 1.0
	ma0	-1467.32			ω0 = 0.013 ω1 = 1.0 ω2 = 1.0
	ancestral Delphinoidea
	ma	-1467.08	0.024044	0.876773	ω0 = 0.0 ω1 = 1.0 ω2 = 1.777
	ma0	-1467.09			ω0 = 0.0 ω1 = 1.0 ω2 = 1.0
	------------------
AGPAT1	terminal branch of Lipotes vexillifer
	ma	-1338.51	0	1	ω0 = 0.001 ω1 = 1.0 ω2 = 1.0
	ma0	-1338.51			ω0 = 0.001 ω1 = 1.0 ω2 = 1.0
	ancestral Delphinoidea & Lipotidae
	ma	-1336.65	0	1	ω0 = 0.0 ω1 = 1.0 ω2 = 1.0
	ma0	-1336.65			ω0 = 0.0 ω1 = 1.0 ω2 = 1.0
	ancestral Phocoenidae & Monodontidae
	ma	-1338.51	-0.000144	1	ω0 = 0.0 ω1 = 1.0 ω2 = 1.916
	ma0	-1338.51			ω0 = 0.001 ω1 = 1.0 ω2 = 1.0
	ancestral Delphinoidea
	ma	-1338.51	-1.4e-05	1	ω0 = 0.001 ω1 = 1.0 ω2 = 1.0
	ma0	-1338.51			ω0 = 0.001 ω1 = 1.0 ω2 = 1.0
	ancestral Balaenopteridae
	ma	-1338.51	0	1	ω0 = 0.001 ω1 = 1.0 ω2 = 1.0
	ma0	-1338.51			ω0 = 0.001 ω1 = 1.0 ω2 = 1.0
	terminal branch of Tursiops truncutus
	ma	-1335.67	0.000876	0.976388	ω0 = 0.0 ω1 = 1.0 ω2 = 1.035
	ma0	-1335.67			ω0 = 0.0 ω1 = 1.0 ω2 = 1.0
	ancestral Mysticeti
	ma	-1336.67	0	1	ω0 = 0.0 ω1 = 1.0 ω2 = 1.0
	ma0	-1336.67			ω0 = 0.0 ω1 = 1.0 ω2 = 1.0
	terminal branch of Balaena mysticetus
	ma	-1338.51	-8e-06	1	ω0 = 0.001 ω1 = 1.0 ω2 = 1.0
	ma0	-1338.51			ω0 = 0.001 ω1 = 1.0 ω2 = 1.0
	terminal branch of Balaenoptera acutorostrata
	ma	-1338.51	0	1	ω0 = 0.001 ω1 = 1.0 ω2 = 1.0
	ma0	-1338.51			ω0 = 0.001 ω1 = 1.0 ω2 = 1.0
	ancestral Tursiops truncutus & Delphinus capensis
	ma	-1338.51	0	1	ω0 = 0.001 ω1 = 1.0 ω2 = 1.0
	ma0	-1338.51			ω0 = 0.001 ω1 = 1.0 ω2 = 1.0
	terminal branch of Neophocaena phocaenoides
	ma	-1338.51	-0.000136	1	ω0 = 0.0 ω1 = 1.0 ω2 = 1.0
	ma0	-1338.51			ω0 = 0.001 ω1 = 1.0 ω2 = 1.0
	terminal branch of Delphinapterus leucas
	ma	-1338.51	-4e-06	1	ω0 = 0.001 ω1 = 1.0 ω2 = 2.429
	ma0	-1338.51			ω0 = 0.001 ω1 = 1.0 ω2 = 1.0
	terminal branch of Balaenoptera omurai
	ma	-1338.51	0	1	ω0 = 0.001 ω1 = 1.0 ω2 = 1.0
	ma0	-1338.51			ω0 = 0.001 ω1 = 1.0 ω2 = 1.0
	terminal branch of Delphinus capensis
	ma	-1338.51	0.00011	0.991632	ω0 = 0.001 ω1 = 1.0 ω2 = 1.0
	ma0	-1338.51			ω0 = 0.0 ω1 = 1.0 ω2 = 1.0
	------------------
AGPAT2	terminal branch of Balaenoptera acutorostrata
	ma	-1134.67	0	1	ω0 = 0.0 ω1 = 1.0 ω2 = 1.0
	ma0	-1134.67			ω0 = 0.0 ω1 = 1.0 ω2 = 1.0
	terminal branch of Physeter catodon
	ma	-1134.67	0	1	ω0 = 0.0 ω1 = 1.0 ω2 = 1.0
	ma0	-1134.67			ω0 = 0.0 ω1 = 1.0 ω2 = 1.0
	ancestral Odontoceti
	ma	-1134.67	0	1	ω0 = 0.0 ω1 = 1.0 ω2 = 1.0
	ma0	-1134.67			ω0 = 0.0 ω1 = 1.0 ω2 = 1.0
	terminal branch of Tursiops truncutus
	ma	-1134.67	0	1	ω0 = 0.0 ω1 = 1.0 ω2 = 1.0
	ma0	-1134.67			ω0 = 0.0 ω1 = 1.0 ω2 = 1.0
	ancestral Delphinoidea & Lipotidae
	ma	-1132.54	0.236394	0.626823	ω0 = 0.0 ω1 = 1.0 ω2 = 999.0
	ma0	-1132.66			ω0 = 0.0 ω1 = 1.0 ω2 = 1.0
	ancestral Mysticeti
	ma	-1134.67	2e-06	0.998872	ω0 = 0.0 ω1 = 1.0 ω2 = 1.0
	ma0	-1134.67			ω0 = 0.0 ω1 = 1.0 ω2 = 1.0
	terminal branch of Lipotes vexillifer
	ma	-1134.67	0	1	ω0 = 0.0 ω1 = 1.0 ω2 = 1.0
	ma0	-1134.67			ω0 = 0.0 ω1 = 1.0 ω2 = 1.0
	terminal branch of Balaena mysticetus
	ma	-1134.61	0.120168	0.728852	ω0 = 0.0 ω1 = 1.0 ω2 = 7.316
	ma0	-1134.67			ω0 = 0.0 ω1 = 1.0 ω2 = 1.0
	------------------
AGPAT3	terminal branch of Orcinus orca
	ma	-2026.15	0	1	ω0 = 0.021 ω1 = 1.0 ω2 = 1.0
	ma0	-2026.15			ω0 = 0.021 ω1 = 1.0 ω2 = 1.0
	terminal branch of Balaenoptera omurai
	ma	-2026.15	0	1	ω0 = 0.021 ω1 = 1.0 ω2 = 1.0
	ma0	-2026.15			ω0 = 0.021 ω1 = 1.0 ω2 = 1.0
	ancestral Balaenopteridae
	ma	-2026.15	0	1	ω0 = 0.021 ω1 = 1.0 ω2 = 1.0
	ma0	-2026.15			ω0 = 0.021 ω1 = 1.0 ω2 = 1.0
	terminal branch of Delphinapterus leucas
	ma	-2026.15	0	1	ω0 = 0.021 ω1 = 1.0 ω2 = 1.0
	ma0	-2026.15			ω0 = 0.021 ω1 = 1.0 ω2 = 1.0
	ancestral Delphinidae
	ma	-2026.15	0.000132	0.990833	ω0 = 0.021 ω1 = 1.0 ω2 = 1.0
	ma0	-2026.15			ω0 = 0.021 ω1 = 1.0 ω2 = 1.0
	terminal branch of Neophocaena phocaenoides
	ma	-2026.1	0	1	ω0 = 0.02 ω1 = 1.0 ω2 = 1.0
	ma0	-2026.1			ω0 = 0.02 ω1 = 1.0 ω2 = 1.0
	terminal branch of Delphinus capensis
	ma	-2024.43	0.677828	0.410336	ω0 = 0.02 ω1 = 1.0 ω2 = 999.0
	ma0	-2024.77			ω0 = 0.02 ω1 = 1.0 ω2 = 1.0
	terminal branch of Balaena mysticetus
	ma	-2026.15	0	1	ω0 = 0.021 ω1 = 1.0 ω2 = 1.0
	ma0	-2026.15			ω0 = 0.021 ω1 = 1.0 ω2 = 1.0
	ancestral Phocoenidae & Monodontidae
	ma	-2025.73	0	1	ω0 = 0.021 ω1 = 1.0 ω2 = 1.0
	ma0	-2025.73			ω0 = 0.021 ω1 = 1.0 ω2 = 1.0
	terminal branch of Lipotes vexillifer
	ma	-2025.44	0	1	ω0 = 0.008 ω1 = 1.0 ω2 = 1.0
	ma0	-2025.44			ω0 = 0.008 ω1 = 1.0 ω2 = 1.0
	terminal branch of Physeter catodon
	ma	-2024.51	0	1	ω0 = 0.003 ω1 = 1.0 ω2 = 1.0
	ma0	-2024.51			ω0 = 0.003 ω1 = 1.0 ω2 = 1.0
	ancestral Delphinoidea & Lipotidae
	ma	-2026.15	0	1	ω0 = 0.021 ω1 = 1.0 ω2 = 1.0
	ma0	-2026.15			ω0 = 0.021 ω1 = 1.0 ω2 = 1.0
	terminal branch of Balaenoptera acutorostrata
	ma	-2026.15	0	1	ω0 = 0.021 ω1 = 1.0 ω2 = 1.0
	ma0	-2026.15			ω0 = 0.021 ω1 = 1.0 ω2 = 1.0
	ancestral Odontoceti
	ma	-2026.15	0	1	ω0 = 0.021 ω1 = 1.0 ω2 = 1.0
	ma0	-2026.15			ω0 = 0.021 ω1 = 1.0 ω2 = 1.0
	ancestral Tursiops truncutus & Delphinus capensis
	ma	-2026.15	-2.8e-05	1	ω0 = 0.021 ω1 = 1.0 ω2 = 2.254
	ma0	-2026.15			ω0 = 0.021 ω1 = 1.0 ω2 = 1.0
	ancestral Delphinoidea
	ma	-2026.15	0	1	ω0 = 0.021 ω1 = 1.0 ω2 = 1.0
	ma0	-2026.15			ω0 = 0.021 ω1 = 1.0 ω2 = 1.0
	terminal branch of Tursiops truncutus
	ma	-2026.15	0	1	ω0 = 0.021 ω1 = 1.0 ω2 = 1.0
	ma0	-2026.15			ω0 = 0.021 ω1 = 1.0 ω2 = 1.0
	ancestral Mysticeti
	ma	-2026.15	0	1	ω0 = 0.021 ω1 = 1.0 ω2 = 1.0
	ma0	-2026.15			ω0 = 0.021 ω1 = 1.0 ω2 = 1.0
	------------------
AGPAT4	terminal branch of Orcinus orca
	ma	-1568.98	0	1	ω0 = 0.0 ω1 = 1.0 ω2 = 1.0
	ma0	-1568.98			ω0 = 0.0 ω1 = 1.0 ω2 = 1.0
	terminal branch of Neophocaena phocaenoides
	ma	-1568.57	0.657636	0.417396	ω0 = 0.0 ω1 = 1.0 ω2 = 468.718
	ma0	-1568.9			ω0 = 0.0 ω1 = 1.0 ω2 = 1.0
	terminal branch of Lipotes vexillifer
	ma	-1568.02	0.184956	0.667148	ω0 = 0.0 ω1 = 1.0 ω2 = 8.076
	ma0	-1568.11			ω0 = 0.0 ω1 = 1.0 ω2 = 1.0
	terminal branch of Physeter catodon
	ma	-1568.98	0	1	ω0 = 0.0 ω1 = 1.0 ω2 = 1.0
	ma0	-1568.98			ω0 = 0.0 ω1 = 1.0 ω2 = 1.0
	ancestral Tursiops truncutus & Delphinus capensis
	ma	-1568.97	0.000204	0.988604	ω0 = 0.0 ω1 = 1.0 ω2 = 10.385
	ma0	-1568.97			ω0 = 0.0 ω1 = 1.0 ω2 = 1.0
	terminal branch of Balaena mysticetus
	ma	-1568.98	8e-06	0.997743	ω0 = 0.0 ω1 = 1.0 ω2 = 2.009
	ma0	-1568.98			ω0 = 0.0 ω1 = 1.0 ω2 = 1.0
	terminal branch of Balaenoptera omurai
	ma	-1568.98	0	1	ω0 = 0.0 ω1 = 1.0 ω2 = 1.0
	ma0	-1568.98			ω0 = 0.0 ω1 = 1.0 ω2 = 1.0
	ancestral Delphinidae
	ma	-1568.98	-4e-06	1	ω0 = 0.0 ω1 = 1.0 ω2 = 1.0
	ma0	-1568.98			ω0 = 0.0 ω1 = 1.0 ω2 = 1.0
	terminal branch of Delphinapterus leucas
	ma	-1568.98	0	1	ω0 = 0.0 ω1 = 1.0 ω2 = 1.0
	ma0	-1568.98			ω0 = 0.0 ω1 = 1.0 ω2 = 1.0
	ancestral Phocoenidae & Monodontidae
	ma	-1568.98	1e-05	0.997477	ω0 = 0.0 ω1 = 1.0 ω2 = 1.0
	ma0	-1568.98			ω0 = 0.0 ω1 = 1.0 ω2 = 1.0
	terminal branch of Delphinus capensis
	ma	-1568.98	-7.6e-05	1	ω0 = 0.0 ω1 = 1.0 ω2 = 1.0
	ma0	-1568.98			ω0 = 0.0 ω1 = 1.0 ω2 = 1.0
	ancestral Odontoceti
	ma	-1568.98	8e-06	0.997743	ω0 = 0.0 ω1 = 1.0 ω2 = 1.0
	ma0	-1568.98			ω0 = 0.0 ω1 = 1.0 ω2 = 1.0
	ancestral Mysticeti
	ma	-1568.98	0	1	ω0 = 0.0 ω1 = 1.0 ω2 = 1.0
	ma0	-1568.98			ω0 = 0.0 ω1 = 1.0 ω2 = 1.0
	ancestral Balaenopteridae
	ma	-1568.98	0	1	ω0 = 0.0 ω1 = 1.0 ω2 = 1.0
	ma0	-1568.98			ω0 = 0.0 ω1 = 1.0 ω2 = 1.0
	terminal branch of Tursiops truncutus
	ma	-1568.97	1.8e-05	0.996615	ω0 = 0.0 ω1 = 1.0 ω2 = 2.461
	ma0	-1568.98			ω0 = 0.0 ω1 = 1.0 ω2 = 1.0
	terminal branch of Balaenoptera acutorostrata
	ma	-1566.55	3.75121	0.0527692	ω0 = 0.0 ω1 = 1.0 ω2 = 32.421
	ma0	-1568.42			ω0 = 0.0 ω1 = 1.0 ω2 = 1.0
	ancestral Delphinoidea
	ma	-1568.98	0	1	ω0 = 0.0 ω1 = 1.0 ω2 = 1.0
	ma0	-1568.98			ω0 = 0.0 ω1 = 1.0 ω2 = 1.0
	ancestral Delphinoidea & Lipotidae
	ma	-1568.98	0	1	ω0 = 0.0 ω1 = 1.0 ω2 = 1.0
	ma0	-1568.98			ω0 = 0.0 ω1 = 1.0 ω2 = 1.0
	------------------
AGPAT5	terminal branch of Lipotes vexillifer
	ma	-1734.62	0	1	ω0 = 0.0 ω1 = 1.0 ω2 = 1.0
	ma0	-1734.62			ω0 = 0.0 ω1 = 1.0 ω2 = 1.0
	terminal branch of Orcinus orca
	ma	-1734.62	0	1	ω0 = 0.0 ω1 = 1.0 ω2 = 1.0
	ma0	-1734.62			ω0 = 0.0 ω1 = 1.0 ω2 = 1.0
	terminal branch of Neophocaena phocaenoides
	ma	-1730.25	7.90454	<0.01	ω0 = 0.098 ω1 = 1.0 ω2 = 999.0	166 0.961* 323 0.738
	ma0	-1734.2			ω0 = 0.0 ω1 = 1.0 ω2 = 1.0
	terminal branch of Balaena mysticetus
	ma	-1734.62	0	1	ω0 = 0.0 ω1 = 1.0 ω2 = 1.0
	ma0	-1734.62			ω0 = 0.0 ω1 = 1.0 ω2 = 1.0
	ancestral Balaenopteridae
	ma	-1734.62	0	1	ω0 = 0.0 ω1 = 1.0 ω2 = 1.0
	ma0	-1734.62			ω0 = 0.0 ω1 = 1.0 ω2 = 1.0
	ancestral Delphinoidea
	ma	-1734.62	0	1	ω0 = 0.0 ω1 = 1.0 ω2 = 1.0
	ma0	-1734.62			ω0 = 0.0 ω1 = 1.0 ω2 = 1.0
	terminal branch of Balaenoptera omurai
	ma	-1729.61	8.15442	<0.01	ω0 = 0.0 ω1 = 1.0 ω2 = 999.0	157 0.828 249 0.957*
	ma0	-1733.69			ω0 = 0.0 ω1 = 1.0 ω2 = 1.0
	ancestral Delphinidae
	ma	-1733.6	-2e-06	1	ω0 = 0.0 ω1 = 1.0 ω2 = 1.0
	ma0	-1733.6			ω0 = 0.0 ω1 = 1.0 ω2 = 1.0
	ancestral Delphinoidea & Lipotidae
	ma	-1734.62	-0.00048	1	ω0 = 0.0 ω1 = 1.0 ω2 = 2.451
	ma0	-1734.62			ω0 = 0.0 ω1 = 1.0 ω2 = 1.0
	ancestral Mysticeti
	ma	-1734.62	0	1	ω0 = 0.0 ω1 = 1.0 ω2 = 1.0
	ma0	-1734.62			ω0 = 0.0 ω1 = 1.0 ω2 = 1.0
	terminal branch of Balaenoptera acutorostrata
	ma	-1734.62	-5.2e-05	1	ω0 = 0.0 ω1 = 1.0 ω2 = 1.0
	ma0	-1734.62			ω0 = 0.0 ω1 = 1.0 ω2 = 1.0
	terminal branch of Tursiops truncutus
	ma	-1734.13	0	1	ω0 = 0.0 ω1 = 1.0 ω2 = 1.0
	ma0	-1734.13			ω0 = 0.0 ω1 = 1.0 ω2 = 1.0
	------------------
AGPAT6	terminal branch of Neophocaena phocaenoides
	ma	-2069.44	5.65897	0.0173663	ω0 = 0.019 ω1 = 1.0 ω2 = 205.567	402 0.878 425 0.635 428 0.602
	ma0	-2072.27			ω0 = 0.0 ω1 = 1.0 ω2 = 1.0
	ancestral Delphinoidea & Lipotidae
	ma	-2072.27	-6e-06	1	ω0 = 0.0 ω1 = 1.0 ω2 = 2.275
	ma0	-2072.27			ω0 = 0.0 ω1 = 1.0 ω2 = 1.0
	terminal branch of Balaenoptera acutorostrata
	ma	-2072.06	-6.2e-05	1	ω0 = 0.0 ω1 = 1.0 ω2 = 1.0
	ma0	-2072.06			ω0 = 0.0 ω1 = 1.0 ω2 = 1.0
	terminal branch of Balaenoptera omurai
	ma	-2072.17	0	1	ω0 = 0.0 ω1 = 1.0 ω2 = 1.0
	ma0	-2072.17			ω0 = 0.0 ω1 = 1.0 ω2 = 1.0
	terminal branch of Tursiops truncutus
	ma	-2071.98	0	1	ω0 = 0.0 ω1 = 1.0 ω2 = 1.0
	ma0	-2071.98			ω0 = 0.0 ω1 = 1.0 ω2 = 1.0
	terminal branch of Lipotes vexillifer
	ma	-2072.27	0	1	ω0 = 0.0 ω1 = 1.0 ω2 = 1.0
	ma0	-2072.27			ω0 = 0.0 ω1 = 1.0 ω2 = 1.0
	ancestral Delphinoidea
	ma	-2068.99	6.55082	0.0104836	ω0 = 0.033 ω1 = 1.0 ω2 = 999.0	362 0.616 380 0.572 402 0.630
	ma0	-2072.27			ω0 = 0.0 ω1 = 1.0 ω2 = 1.0
	ancestral Balaenopteridae
	ma	-2072.27	-2.2e-05	1	ω0 = 0.0 ω1 = 1.0 ω2 = 1.0
	ma0	-2072.27			ω0 = 0.0 ω1 = 1.0 ω2 = 1.0
	------------------
AMPK	terminal branch of Physeter catodon
	ma	-2510.36	0	1	ω0 = 0.0 ω1 = 1.0 ω2 = 1.0
	ma0	-2510.36			ω0 = 0.0 ω1 = 1.0 ω2 = 1.0
	terminal branch of Tursiops truncutus
	ma	-2511.19	0	1	ω0 = 0.0 ω1 = 1.0 ω2 = 1.0
	ma0	-2511.19			ω0 = 0.0 ω1 = 1.0 ω2 = 1.0
	terminal branch of Lipotes vexillifer
	ma	-2511.02	0	1	ω0 = 0.0 ω1 = 1.0 ω2 = 1.0
	ma0	-2511.02			ω0 = 0.0 ω1 = 1.0 ω2 = 1.0
	ancestral Mysticeti
	ma	-2511.19	0	1	ω0 = 0.0 ω1 = 1.0 ω2 = 1.0
	ma0	-2511.19			ω0 = 0.0 ω1 = 1.0 ω2 = 1.0
	terminal branch of Balaena mysticetus
	ma	-2511.19	-8.8e-05	1	ω0 = 0.0 ω1 = 1.0 ω2 = 2.422
	ma0	-2511.19			ω0 = 0.0 ω1 = 1.0 ω2 = 1.0
	ancestral Odontoceti
	ma	-2511.19	0	1	ω0 = 0.0 ω1 = 1.0 ω2 = 1.0
	ma0	-2511.19			ω0 = 0.0 ω1 = 1.0 ω2 = 1.0
	ancestral Delphinoidea & Lipotidae
	ma	-2511.19	0	1	ω0 = 0.0 ω1 = 1.0 ω2 = 1.0
	ma0	-2511.19			ω0 = 0.0 ω1 = 1.0 ω2 = 1.0
	terminal branch of Orcinus orca
	ma	-2511.19	0	1	ω0 = 0.0 ω1 = 1.0 ω2 = 1.0
	ma0	-2511.19			ω0 = 0.0 ω1 = 1.0 ω2 = 1.0
	ancestral Delphinidae
	ma	-2511.19	0	1	ω0 = 0.0 ω1 = 1.0 ω2 = 1.0
	ma0	-2511.19			ω0 = 0.0 ω1 = 1.0 ω2 = 1.0
	terminal branch of Balaenoptera acutorostrata
	ma	-2511.19	0	1	ω0 = 0.0 ω1 = 1.0 ω2 = 1.0
	ma0	-2511.19			ω0 = 0.0 ω1 = 1.0 ω2 = 1.0
	------------------
APOB	terminal branch of Balaenoptera acutorostrata
	ma	-23731.2	-8e-06	1	ω0 = 0.0 ω1 = 1.0 ω2 = 1.0
	ma0	-23731.2			ω0 = 0.0 ω1 = 1.0 ω2 = 1.0
	terminal branch of Lipotes vexillifer
	ma	-23731.2	-0.000794	1	ω0 = 0.0 ω1 = 1.0 ω2 = 1.0
	ma0	-23731.2			ω0 = 0.0 ω1 = 1.0 ω2 = 1.0
	terminal branch of Balaena mysticetus
	ma	-23725.5	11.2458	<0.01	ω0 = 0.0 ω1 = 1.0 ω2 = 202.335	3958 0.895
	ma0	-23731.1			ω0 = 0.0 ω1 = 1.0 ω2 = 1.0
	terminal branch of Tursiops truncutus
	ma	-23727	8.40841	<0.01	ω0 = 0.0 ω1 = 1.0 ω2 = 377.448	3188 0.649
	ma0	-23731.2			ω0 = 0.0 ω1 = 1.0 ω2 = 1.0
	ancestral Odontoceti
	ma	-23731.1	-4e-06	1	ω0 = 0.0 ω1 = 1.0 ω2 = 1.0
	ma0	-23731.1			ω0 = 0.0 ω1 = 1.0 ω2 = 1.0
	terminal branch of Physeter catodon
	ma	-23728.2	0.870872	0.350714	ω0 = 0.0 ω1 = 1.0 ω2 = 2.019
	ma0	-23728.6			ω0 = 0.0 ω1 = 1.0 ω2 = 1.0
	ancestral Delphinoidea & Lipotidae
	ma	-23731.2	0	1	ω0 = 0.0 ω1 = 1.0 ω2 = 1.0
	ma0	-23731.2			ω0 = 0.0 ω1 = 1.0 ω2 = 1.0
	ancestral Mysticeti
	ma	-23731	0.048584	0.825546	ω0 = 0.0 ω1 = 1.0 ω2 = 1.0
	ma0	-23731.1			ω0 = 0.0 ω1 = 1.0 ω2 = 1.0
	terminal branch of Orcinus orca
	ma	-23731.2	-0.000502	1	ω0 = 0.0 ω1 = 1.0 ω2 = 1.0
	ma0	-23731.2			ω0 = 0.0 ω1 = 1.0 ω2 = 1.0
	ancestral Delphinidae
	ma	-23731.2	0	1	ω0 = 0.0 ω1 = 1.0 ω2 = 1.0
	ma0	-23731.2			ω0 = 0.0 ω1 = 1.0 ω2 = 1.0
	------------------
ATGL	ancestral Balaenopteridae
	ma	-1543.92	0.50856	0.475763	ω0 = 0.003 ω1 = 1.0 ω2 = 999.0
	ma0	-1544.18			ω0 = 0.003 ω1 = 1.0 ω2 = 1.0
	terminal branch of Delphinus capensis
	ma	-1546.63	0	1	ω0 = 0.001 ω1 = 1.0 ω2 = 1.0
	ma0	-1546.63			ω0 = 0.001 ω1 = 1.0 ω2 = 1.0
	terminal branch of Balaenoptera omurai
	ma	-1546.63	0.000544	0.981392	ω0 = 0.001 ω1 = 1.0 ω2 = 1.0
	ma0	-1546.63			ω0 = 0.001 ω1 = 1.0 ω2 = 1.0
	terminal branch of Tursiops truncutus
	ma	-1546.63	0	1	ω0 = 0.001 ω1 = 1.0 ω2 = 1.0
	ma0	-1546.63			ω0 = 0.001 ω1 = 1.0 ω2 = 1.0
	terminal branch of Delphinapterus leucas
	ma	-1546.63	0	1	ω0 = 0.001 ω1 = 1.0 ω2 = 2.332
	ma0	-1546.63			ω0 = 0.001 ω1 = 1.0 ω2 = 1.0
	ancestral Delphinoidea & Lipotidae
	ma	-1546.63	0	1	ω0 = 0.001 ω1 = 1.0 ω2 = 1.0
	ma0	-1546.63			ω0 = 0.001 ω1 = 1.0 ω2 = 1.0
	ancestral Mysticeti
	ma	-1546.63	2e-06	0.998872	ω0 = 0.001 ω1 = 1.0 ω2 = 1.0
	ma0	-1546.63			ω0 = 0.001 ω1 = 1.0 ω2 = 1.0
	terminal branch of Balaenoptera acutorostrata
	ma	-1546.63	-5e-05	1	ω0 = 0.001 ω1 = 1.0 ω2 = 1.0
	ma0	-1546.63			ω0 = 0.001 ω1 = 1.0 ω2 = 1.0
	terminal branch of Lipotes vexillifer
	ma	-1545.34	0	1	ω0 = 0.0 ω1 = 1.0 ω2 = 1.0
	ma0	-1545.34			ω0 = 0.0 ω1 = 1.0 ω2 = 1.0
	terminal branch of Balaena mysticetus
	ma	-1546.63	0	1	ω0 = 0.001 ω1 = 1.0 ω2 = 1.0
	ma0	-1546.63			ω0 = 0.001 ω1 = 1.0 ω2 = 1.0
	ancestral Phocoenidae & Monodontidae
	ma	-1546.63	0	1	ω0 = 0.001 ω1 = 1.0 ω2 = 1.0
	ma0	-1546.63			ω0 = 0.001 ω1 = 1.0 ω2 = 1.0
	terminal branch of Neophocaena phocaenoides
	ma	-1546.63	0	1	ω0 = 0.001 ω1 = 1.0 ω2 = 1.0
	ma0	-1546.63			ω0 = 0.001 ω1 = 1.0 ω2 = 1.0
	ancestral Tursiops truncutus & Delphinus capensis
	ma	-1546.63	0	1	ω0 = 0.001 ω1 = 1.0 ω2 = 1.0
	ma0	-1546.63			ω0 = 0.001 ω1 = 1.0 ω2 = 1.0
	ancestral Delphinoidea
	ma	-1546.63	0	1	ω0 = 0.001 ω1 = 1.0 ω2 = 1.0
	ma0	-1546.63			ω0 = 0.001 ω1 = 1.0 ω2 = 1.0
	------------------
CAV1	terminal branch of Lipotes vexillifer
	ma	-769.93	0	1	ω0 = 0.487 ω1 = 1.0 ω2 = 1.0
	ma0	-769.93			ω0 = 0.487 ω1 = 1.0 ω2 = 1.0
	terminal branch of Balaenoptera acutorostrata
	ma	-769.968	0	1	ω0 = 0.546 ω1 = 1.0 ω2 = 1.0
	ma0	-769.968			ω0 = 0.546 ω1 = 1.0 ω2 = 1.0
	terminal branch of Tursiops truncutus
	ma	-768.814	1.1969	0.273943	ω0 = 0.366 ω1 = 1.0 ω2 = 83.343
	ma0	-769.412			ω0 = 0.362 ω1 = 1.0 ω2 = 1.0
	ancestral Delphinidae
	ma	-769.968	-4e-06	1	ω0 = 0.546 ω1 = 1.0 ω2 = 2.127
	ma0	-769.968			ω0 = 0.546 ω1 = 1.0 ω2 = 1.0
	terminal branch of Balaena mysticetus
	ma	-769.374	0.675254	0.411226	ω0 = 0.45 ω1 = 1.0 ω2 = 999.0
	ma0	-769.712			ω0 = 0.447 ω1 = 1.0 ω2 = 1.0
	ancestral Mysticeti
	ma	-769.438	0.59933	0.438834	ω0 = 0.457 ω1 = 1.0 ω2 = 999.0
	ma0	-769.737			ω0 = 0.454 ω1 = 1.0 ω2 = 1.0
	terminal branch of Orcinus orca
	ma	-769.968	0	1	ω0 = 0.546 ω1 = 1.0 ω2 = 1.0
	ma0	-769.968			ω0 = 0.546 ω1 = 1.0 ω2 = 1.0
	ancestral Delphinoidea & Lipotidae
	ma	-769.438	0.59933	0.438834	ω0 = 0.457 ω1 = 1.0 ω2 = 999.0
	ma0	-769.737			ω0 = 0.454 ω1 = 1.0 ω2 = 1.0
	------------------
CD36	terminal branch of Balaena mysticetus
	ma	-2966.83	4.84019	0.0278039	ω0 = 0.0 ω1 = 1.0 ω2 = 58.493	234 0.750 259 0.759 451 0.766 473 0.777
	ma0	-2969.25			ω0 = 0.0 ω1 = 1.0 ω2 = 1.0
	terminal branch of Physeter catodon
	ma	-2970.14	46.5157	9.08884e-12	ω0 = 0.0 ω1 = 1.0 ω2 = 1.0
	ma0	-2993.4			ω0 = 0.0 ω1 = 1.0 ω2 = 1.0
	ancestral Delphinidae
	ma	-2994.74	-49.2012	1	ω0 = 0.0 ω1 = 1.0 ω2 = 14.986
	ma0	-2970.14			ω0 = 0.0 ω1 = 1.0 ω2 = 1.0
	terminal branch of Orcinus orca
	ma	-2970.06	0	1	ω0 = 0.0 ω1 = 1.0 ω2 = 1.0
	ma0	-2970.06			ω0 = 0.0 ω1 = 1.0 ω2 = 1.0
	ancestral Delphinoidea & Lipotidae
	ma	-2970.14	0	1	ω0 = 0.0 ω1 = 1.0 ω2 = 1.0
	ma0	-2970.14			ω0 = 0.0 ω1 = 1.0 ω2 = 1.0
	terminal branch of Lipotes vexillifer
	ma	-2970.14	2.2e-05	0.996258	ω0 = 0.0 ω1 = 1.0 ω2 = 1.0
	ma0	-2970.14			ω0 = 0.0 ω1 = 1.0 ω2 = 1.0
	terminal branch of Tursiops truncutus
	ma	-2967.59	0.560406	0.454097	ω0 = 0.0 ω1 = 1.0 ω2 = 4.755
	ma0	-2967.87			ω0 = 0.0 ω1 = 1.0 ω2 = 1.0
	ancestral Odontoceti
	ma	-2970.14	6e-06	0.998046	ω0 = 0.0 ω1 = 1.0 ω2 = 1.0
	ma0	-2970.14			ω0 = 0.0 ω1 = 1.0 ω2 = 1.0
	ancestral Mysticeti
	ma	-2970.14	8e-06	0.997743	ω0 = 0.0 ω1 = 1.0 ω2 = 1.0
	ma0	-2970.14			ω0 = 0.0 ω1 = 1.0 ω2 = 1.0
	terminal branch of Balaenoptera acutorostrata
	ma	-2970.14	-9.8e-05	1	ω0 = 0.0 ω1 = 1.0 ω2 = 1.0
	ma0	-2970.14			ω0 = 0.0 ω1 = 1.0 ω2 = 1.0
	------------------
CIDEA	terminal branch of Balaenoptera acutorostrata
	ma	-1101.61	0	1	ω0 = 0.122 ω1 = 1.0 ω2 = 1.0
	ma0	-1101.61			ω0 = 0.122 ω1 = 1.0 ω2 = 1.0
	ancestral Delphinoidea & Lipotidae
	ma	-1101.47	0	1	ω0 = 0.093 ω1 = 1.0 ω2 = 1.0
	ma0	-1101.47			ω0 = 0.093 ω1 = 1.0 ω2 = 1.0
	terminal branch of Physeter catodon
	ma	-1100.12	0	1	ω0 = 0.03 ω1 = 1.0 ω2 = 1.0
	ma0	-1100.12			ω0 = 0.03 ω1 = 1.0 ω2 = 1.0
	terminal branch of Tursiops truncutus
	ma	-1095.01	10.4394	<0.01	ω0 = 0.166 ω1 = 1.0 ω2 = 275.824	32 0.892 112 0.895 120 0.583 162 0.983* 175 0.897
	ma0	-1100.23			ω0 = 0.168 ω1 = 1.0 ω2 = 1.0
	ancestral Odontoceti
	ma	-1101.61	0	1	ω0 = 0.122 ω1 = 1.0 ω2 = 1.0
	ma0	-1101.61			ω0 = 0.122 ω1 = 1.0 ω2 = 1.0
	terminal branch of Lipotes vexillifer
	ma	-1101.61	0	1	ω0 = 0.122 ω1 = 1.0 ω2 = 1.0
	ma0	-1101.61			ω0 = 0.122 ω1 = 1.0 ω2 = 1.0
	ancestral Mysticeti
	ma	-1101.61	0	1	ω0 = 0.122 ω1 = 1.0 ω2 = 1.0
	ma0	-1101.61			ω0 = 0.122 ω1 = 1.0 ω2 = 1.0
	terminal branch of Balaena mysticetus
	ma	-1101.61	0	1	ω0 = 0.122 ω1 = 1.0 ω2 = 1.0
	ma0	-1101.61			ω0 = 0.122 ω1 = 1.0 ω2 = 1.0
	------------------
DGAT1	ancestral Delphinoidea & Lipotidae
	ma	-2107.98	0	1	ω0 = 0.063 ω1 = 1.0 ω2 = 1.0
	ma0	-2107.98			ω0 = 0.063 ω1 = 1.0 ω2 = 1.0
	ancestral Phocoenidae & Monodontidae
	ma	-2107.98	-0.001692	1	ω0 = 0.063 ω1 = 1.0 ω2 = 2.029
	ma0	-2107.98			ω0 = 0.063 ω1 = 1.0 ω2 = 1.0
	terminal branch of Lipotes vexillifer
	ma	-2106.27	0.11882	0.730318	ω0 = 0.042 ω1 = 1.0 ω2 = 1.945
	ma0	-2106.33			ω0 = 0.042 ω1 = 1.0 ω2 = 1.0
	ancestral Odontoceti
	ma	-2107.98	0	1	ω0 = 0.063 ω1 = 1.0 ω2 = 1.0
	ma0	-2107.98			ω0 = 0.063 ω1 = 1.0 ω2 = 1.0
	terminal branch of Balaena mysticetus
	ma	-2107.98	0.00019	0.989002	ω0 = 0.063 ω1 = 1.0 ω2 = 33.358
	ma0	-2107.98			ω0 = 0.063 ω1 = 1.0 ω2 = 1.0
	ancestral Mysticeti
	ma	-2107.98	0	1	ω0 = 0.063 ω1 = 1.0 ω2 = 1.0
	ma0	-2107.98			ω0 = 0.063 ω1 = 1.0 ω2 = 1.0
	terminal branch of Delphinapterus leucas
	ma	-2107.98	0	1	ω0 = 0.063 ω1 = 1.0 ω2 = 1.0
	ma0	-2107.98			ω0 = 0.063 ω1 = 1.0 ω2 = 1.0
	terminal branch of Neophocaena phocaenoides
	ma	-2107.09	1.67111	0.19611	ω0 = 0.058 ω1 = 1.0 ω2 = 45.769
	ma0	-2107.92			ω0 = 0.059 ω1 = 1.0 ω2 = 1.0
	terminal branch of Orcinus orca
	ma	-2107.98	0	1	ω0 = 0.063 ω1 = 1.0 ω2 = 1.0
	ma0	-2107.98			ω0 = 0.063 ω1 = 1.0 ω2 = 1.0
	terminal branch of Tursiops truncutus
	ma	-2107.98	0	1	ω0 = 0.063 ω1 = 1.0 ω2 = 1.0
	ma0	-2107.98			ω0 = 0.063 ω1 = 1.0 ω2 = 1.0
	ancestral Delphinoidea
	ma	-2106.37	0	1	ω0 = 0.043 ω1 = 1.0 ω2 = 1.0
	ma0	-2106.37			ω0 = 0.043 ω1 = 1.0 ω2 = 1.0
	ancestral Balaenopteridae
	ma	-2107.98	0	1	ω0 = 0.063 ω1 = 1.0 ω2 = 1.0
	ma0	-2107.98			ω0 = 0.063 ω1 = 1.0 ω2 = 1.0
	terminal branch of Balaenoptera omurai
	ma	-2106.91	0.421778	0.516051	ω0 = 0.062 ω1 = 1.0 ω2 = 146.954
	ma0	-2107.12			ω0 = 0.062 ω1 = 1.0 ω2 = 1.0
	terminal branch of Balaenoptera acutorostrata
	ma	-2107.98	0	1	ω0 = 0.063 ω1 = 1.0 ω2 = 1.0
	ma0	-2107.98			ω0 = 0.063 ω1 = 1.0 ω2 = 1.0
	terminal branch of Physeter catodon
	ma	-2107.98	0	1	ω0 = 0.063 ω1 = 1.0 ω2 = 1.0
	ma0	-2107.98			ω0 = 0.063 ω1 = 1.0 ω2 = 1.0
	ancestral Delphinidae
	ma	-2107.98	0	1	ω0 = 0.063 ω1 = 1.0 ω2 = 1.0
	ma0	-2107.98			ω0 = 0.063 ω1 = 1.0 ω2 = 1.0
	ancestral Tursiops truncutus & Delphinus capensis
	ma	-2107.98	0	1	ω0 = 0.063 ω1 = 1.0 ω2 = 1.0
	ma0	-2107.98			ω0 = 0.063 ω1 = 1.0 ω2 = 1.0
	terminal branch of Delphinus capensis
	ma	-2107.09	1.6711	0.196111	ω0 = 0.058 ω1 = 1.0 ω2 = 45.783
	ma0	-2107.92			ω0 = 0.059 ω1 = 1.0 ω2 = 1.0
	------------------
DGAT2	ancestral Phocoenidae & Monodontidae
	ma	-1684.39	0	1	ω0 = 0.0 ω1 = 1.0 ω2 = 1.0
	ma0	-1684.39			ω0 = 0.0 ω1 = 1.0 ω2 = 1.0
	terminal branch of Lipotes vexillifer
	ma	-1680.23	8.32123	<0.01	ω0 = 0.0 ω1 = 1.0 ω2 = 129.117	67 0.930 223 0.639
	ma0	-1684.39			ω0 = 0.0 ω1 = 1.0 ω2 = 1.0
	terminal branch of Physeter catodon
	ma	-1684.36	0.010598	0.918005	ω0 = 0.0 ω1 = 1.0 ω2 = 1.643
	ma0	-1684.36			ω0 = 0.0 ω1 = 1.0 ω2 = 1.0
	terminal branch of Balaenoptera acutorostrata
	ma	-1681.53	0.747568	0.387247	ω0 = 0.0 ω1 = 1.0 ω2 = 342.163
	ma0	-1681.9			ω0 = 0.0 ω1 = 1.0 ω2 = 1.0
	terminal branch of Delphinus capensis
	ma	-1684.39	4e-06	0.998404	ω0 = 0.0 ω1 = 1.0 ω2 = 2.461
	ma0	-1684.39			ω0 = 0.0 ω1 = 1.0 ω2 = 1.0
	ancestral Mysticeti
	ma	-1684.39	-1e-05	1	ω0 = 0.0 ω1 = 1.0 ω2 = 1.0
	ma0	-1684.39			ω0 = 0.0 ω1 = 1.0 ω2 = 1.0
	terminal branch of Orcinus orca
	ma	-1684.39	0	1	ω0 = 0.0 ω1 = 1.0 ω2 = 1.0
	ma0	-1684.39			ω0 = 0.0 ω1 = 1.0 ω2 = 1.0
	ancestral Delphinoidea
	ma	-1684.39	0	1	ω0 = 0.0 ω1 = 1.0 ω2 = 1.0
	ma0	-1684.39			ω0 = 0.0 ω1 = 1.0 ω2 = 1.0
	ancestral Odontoceti
	ma	-1684.39	8e-06	0.997743	ω0 = 0.0 ω1 = 1.0 ω2 = 1.0
	ma0	-1684.39			ω0 = 0.0 ω1 = 1.0 ω2 = 1.0
	ancestral Tursiops truncutus & Delphinus capensis
	ma	-1684.39	0	1	ω0 = 0.0 ω1 = 1.0 ω2 = 1.0
	ma0	-1684.39			ω0 = 0.0 ω1 = 1.0 ω2 = 1.0
	terminal branch of Delphinapterus leucas
	ma	-1684.39	0	1	ω0 = 0.0 ω1 = 1.0 ω2 = 1.0
	ma0	-1684.39			ω0 = 0.0 ω1 = 1.0 ω2 = 1.0
	ancestral Delphinidae
	ma	-1684.39	0	1	ω0 = 0.0 ω1 = 1.0 ω2 = 1.0
	ma0	-1684.39			ω0 = 0.0 ω1 = 1.0 ω2 = 1.0
	terminal branch of Tursiops truncutus
	ma	-1684.39	0	1	ω0 = 0.0 ω1 = 1.0 ω2 = 1.0
	ma0	-1684.39			ω0 = 0.0 ω1 = 1.0 ω2 = 1.0
	ancestral Balaenopteridae
	ma	-1684.25	0.27623	0.599183	ω0 = 0.0 ω1 = 1.0 ω2 = 118.643
	ma0	-1684.39			ω0 = 0.0 ω1 = 1.0 ω2 = 1.0
	terminal branch of Neophocaena phocaenoides
	ma	-1684.39	0	1	ω0 = 0.0 ω1 = 1.0 ω2 = 1.0
	ma0	-1684.39			ω0 = 0.0 ω1 = 1.0 ω2 = 1.0
	ancestral Delphinoidea & Lipotidae
	ma	-1684.39	0	1	ω0 = 0.0 ω1 = 1.0 ω2 = 1.0
	ma0	-1684.39			ω0 = 0.0 ω1 = 1.0 ω2 = 1.0
	terminal branch of Balaenoptera omurai
	ma	-1684.39	0	1	ω0 = 0.0 ω1 = 1.0 ω2 = 1.0
	ma0	-1684.39			ω0 = 0.0 ω1 = 1.0 ω2 = 1.0
	terminal branch of Balaena mysticetus
	ma	-1684.38	0	1	ω0 = 0.0 ω1 = 1.0 ω2 = 1.0
	ma0	-1684.38			ω0 = 0.0 ω1 = 1.0 ω2 = 1.0
	------------------
DGKA	ancestral Mysticeti
	ma	-3433.82	0	1	ω0 = 0.0 ω1 = 1.0 ω2 = 1.0
	ma0	-3433.82			ω0 = 0.0 ω1 = 1.0 ω2 = 1.0
	terminal branch of Balaenoptera acutorostrata
	ma	-3433.82	-4.6e-05	1	ω0 = 0.0 ω1 = 1.0 ω2 = 1.0
	ma0	-3433.82			ω0 = 0.0 ω1 = 1.0 ω2 = 1.0
	terminal branch of Orcinus orca
	ma	-3433.59	0	1	ω0 = 0.0 ω1 = 1.0 ω2 = 1.0
	ma0	-3433.59			ω0 = 0.0 ω1 = 1.0 ω2 = 1.0
	ancestral Delphinidae
	ma	-3433.82	0	1	ω0 = 0.0 ω1 = 1.0 ω2 = 1.0
	ma0	-3433.82			ω0 = 0.0 ω1 = 1.0 ω2 = 1.0
	ancestral Delphinoidea & Lipotidae
	ma	-3433.82	-3.2e-05	1	ω0 = 0.0 ω1 = 1.0 ω2 = 1.0
	ma0	-3433.82			ω0 = 0.0 ω1 = 1.0 ω2 = 1.0
	terminal branch of Balaena mysticetus
	ma	-3433.28	0	1	ω0 = 0.0 ω1 = 1.0 ω2 = 1.0
	ma0	-3433.28			ω0 = 0.0 ω1 = 1.0 ω2 = 1.0
	terminal branch of Physeter catodon
	ma	-3433.81	0	1	ω0 = 0.0 ω1 = 1.0 ω2 = 1.0
	ma0	-3433.81			ω0 = 0.0 ω1 = 1.0 ω2 = 1.0
	terminal branch of Tursiops truncutus
	ma	-3430.54	4.99185	0.025467	ω0 = 0.0 ω1 = 1.0 ω2 = 106.045	209 0.789 213 0.789 304 0.787 336 0.792 572 0.818
	ma0	-3433.03			ω0 = 0.0 ω1 = 1.0 ω2 = 1.0
	ancestral Odontoceti
	ma	-3433.82	6e-06	0.998046	ω0 = 0.0 ω1 = 1.0 ω2 = 1.164
	ma0	-3433.82			ω0 = 0.0 ω1 = 1.0 ω2 = 1.0
	terminal branch of Lipotes vexillifer
	ma	-3433.82	0	1	ω0 = 0.0 ω1 = 1.0 ω2 = 1.0
	ma0	-3433.82			ω0 = 0.0 ω1 = 1.0 ω2 = 1.0
	------------------
DGKB	ancestral Odontoceti
	ma	-3481.58	0	1	ω0 = 0.247 ω1 = 1.0 ω2 = 1.397
	ma0	-3481.58			ω0 = 0.247 ω1 = 1.0 ω2 = 1.0
	terminal branch of Balaenoptera acutorostrata
	ma	-3481.58	-2e-06	1	ω0 = 0.247 ω1 = 1.0 ω2 = 1.654
	ma0	-3481.58			ω0 = 0.247 ω1 = 1.0 ω2 = 1.0
	ancestral Delphinidae
	ma	-3481.48	0	1	ω0 = 0.215 ω1 = 1.0 ω2 = 1.0
	ma0	-3481.48			ω0 = 0.215 ω1 = 1.0 ω2 = 1.0
	terminal branch of Tursiops truncutus
	ma	-3481.58	4e-06	0.998404	ω0 = 0.247 ω1 = 1.0 ω2 = 1.0
	ma0	-3481.58			ω0 = 0.247 ω1 = 1.0 ω2 = 1.0
	terminal branch of Physeter catodon
	ma	-3481.58	0	1	ω0 = 0.247 ω1 = 1.0 ω2 = 1.0
	ma0	-3481.58			ω0 = 0.247 ω1 = 1.0 ω2 = 1.0
	terminal branch of Orcinus orca
	ma	-3481.51	-2.6e-05	1	ω0 = 0.238 ω1 = 1.0 ω2 = 1.0
	ma0	-3481.51			ω0 = 0.238 ω1 = 1.0 ω2 = 1.0
	------------------
DGKE	ancestral Odontoceti
	ma	-2531.58	9.6e-05	0.992182	ω0 = 0.064 ω1 = 1.0 ω2 = 5.633
	ma0	-2531.58			ω0 = 0.064 ω1 = 1.0 ω2 = 1.0
	ancestral Delphinoidea & Lipotidae
	ma	-2531.81	-2.2e-05	1	ω0 = 0.074 ω1 = 1.0 ω2 = 1.0
	ma0	-2531.81			ω0 = 0.074 ω1 = 1.0 ω2 = 1.0
	terminal branch of Lipotes vexillifer
	ma	-2531.65	2e-06	0.998872	ω0 = 0.066 ω1 = 1.0 ω2 = 1.0
	ma0	-2531.65			ω0 = 0.066 ω1 = 1.0 ω2 = 1.0
	terminal branch of Orcinus orca
	ma	-2531.81	0	1	ω0 = 0.074 ω1 = 1.0 ω2 = 1.0
	ma0	-2531.81			ω0 = 0.074 ω1 = 1.0 ω2 = 1.0
	terminal branch of Tursiops truncutus
	ma	-2531.81	0	1	ω0 = 0.074 ω1 = 1.0 ω2 = 1.0
	ma0	-2531.81			ω0 = 0.074 ω1 = 1.0 ω2 = 1.0
	terminal branch of Physeter catodon
	ma	-2531.4	0	1	ω0 = 0.063 ω1 = 1.0 ω2 = 1.0
	ma0	-2531.4			ω0 = 0.063 ω1 = 1.0 ω2 = 1.0
	terminal branch of Balaenoptera acutorostrata
	ma	-2531.81	0	1	ω0 = 0.074 ω1 = 1.0 ω2 = 1.0
	ma0	-2531.81			ω0 = 0.074 ω1 = 1.0 ω2 = 1.0
	terminal branch of Balaena mysticetus
	ma	-2531.27	-6e-06	1	ω0 = 0.062 ω1 = 1.0 ω2 = 1.0
	ma0	-2531.27			ω0 = 0.062 ω1 = 1.0 ω2 = 1.0
	ancestral Delphinidae
	ma	-2531.81	0	1	ω0 = 0.074 ω1 = 1.0 ω2 = 1.0
	ma0	-2531.81			ω0 = 0.074 ω1 = 1.0 ω2 = 1.0
	ancestral Mysticeti
	ma	-2531.58	-9.6e-05	1	ω0 = 0.064 ω1 = 1.0 ω2 = 5.509
	ma0	-2531.58			ω0 = 0.064 ω1 = 1.0 ω2 = 1.0
	------------------
DGKG	ancestral Delphinidae
	ma	-3838.85	0	1	ω0 = 0.046 ω1 = 1.0 ω2 = 1.0
	ma0	-3838.85			ω0 = 0.046 ω1 = 1.0 ω2 = 1.0
	terminal branch of Lipotes vexillifer
	ma	-3838.85	8.8e-05	0.992515	ω0 = 0.046 ω1 = 1.0 ω2 = 1.0
	ma0	-3838.85			ω0 = 0.044 ω1 = 1.0 ω2 = 1.0
	ancestral Odontoceti
	ma	-3834.77	7.4394	<0.01	ω0 = 0.137 ω1 = 1.0 ω2 = 371.623	89 0.711 144 0.685 148 0.684 239 0.681 403 0.678
	ma0	-3838.49			ω0 = 0.065 ω1 = 1.0 ω2 = 1.0
	terminal branch of Balaenoptera acutorostrata
	ma	-3838.85	2e-06	0.998872	ω0 = 0.046 ω1 = 1.0 ω2 = 1.0
	ma0	-3838.85			ω0 = 0.046 ω1 = 1.0 ω2 = 1.0
	terminal branch of Orcinus orca
	ma	-3836.2	0.306952	0.579557	ω0 = 0.0 ω1 = 1.0 ω2 = 1.777
	ma0	-3836.36			ω0 = 0.0 ω1 = 1.0 ω2 = 1.0
	terminal branch of Tursiops truncutus
	ma	-3838.83	-0.018022	1	ω0 = 0.0 ω1 = 1.0 ω2 = 1.0
	ma0	-3838.82			ω0 = 0.032 ω1 = 1.0 ω2 = 1.0
	ancestral Delphinoidea & Lipotidae
	ma	-3835.64	6.19485	0.0128122	ω0 = 0.152 ω1 = 1.0 ω2 = 361.079	89 0.693 295 0.534 334 0.541 649 0.528 697 0.528
	ma0	-3838.73			ω0 = 0.06 ω1 = 1.0 ω2 = 1.0
	ancestral Mysticeti
	ma	-3834.77	7.43979	<0.01	ω0 = 0.137 ω1 = 1.0 ω2 = 999.0	89 0.623 144 0.682 148 0.681 239 0.678 403 0.677
	ma0	-3838.49			ω0 = 0.065 ω1 = 1.0 ω2 = 1.0
	terminal branch of Physeter catodon
	ma	-3835.3	6.27122	0.0122715	ω0 = 0.141 ω1 = 1.0 ω2 = 133.923	229 0.507 372 0.872
	ma0	-3838.43			ω0 = 0.097 ω1 = 1.0 ω2 = 1.0
	terminal branch of Balaena mysticetus
	ma	-3838.85	0	1	ω0 = 0.046 ω1 = 1.0 ω2 = 1.0
	ma0	-3838.85			ω0 = 0.046 ω1 = 1.0 ω2 = 1.0
	------------------
DGKH	terminal branch of Tursiops truncutus
	ma	-5571.99	39.5963	<0.01	ω0 = 0.053 ω1 = 1.0 ω2 = 999.0	10 0.783 13 0.755 15 0.762 100 0.766 900 0.754 1201 0.762 1202 0.975*
	ma0	-5591.79			ω0 = 0.052 ω1 = 1.0 ω2 = 1.0
	ancestral Odontoceti
	ma	-5595.55	2e-06	0.998872	ω0 = 0.022 ω1 = 1.0 ω2 = 1.0
	ma0	-5595.55			ω0 = 0.022 ω1 = 1.0 ω2 = 1.0
	terminal branch of Lipotes vexillifer
	ma	-5595.55	-0.000454	1	ω0 = 0.022 ω1 = 1.0 ω2 = 1.0
	ma0	-5595.55			ω0 = 0.022 ω1 = 1.0 ω2 = 1.0
	terminal branch of Physeter catodon
	ma	-5595.55	0	1	ω0 = 0.022 ω1 = 1.0 ω2 = 1.0
	ma0	-5595.55			ω0 = 0.022 ω1 = 1.0 ω2 = 1.0
	ancestral Delphinoidea & Lipotidae
	ma	-5595.52	0	1	ω0 = 0.021 ω1 = 1.0 ω2 = 1.0
	ma0	-5595.52			ω0 = 0.021 ω1 = 1.0 ω2 = 1.0
	terminal branch of Orcinus orca
	ma	-5595.22	-3.2e-05	1	ω0 = 0.017 ω1 = 1.0 ω2 = 1.0
	ma0	-5595.22			ω0 = 0.018 ω1 = 1.0 ω2 = 1.0
	ancestral Delphinidae
	ma	-5595.55	0	1	ω0 = 0.022 ω1 = 1.0 ω2 = 1.0
	ma0	-5595.55			ω0 = 0.022 ω1 = 1.0 ω2 = 1.0
	terminal branch of Balaenoptera acutorostrata
	ma	-5595.55	0.00021	0.988438	ω0 = 0.022 ω1 = 1.0 ω2 = 1.0
	ma0	-5595.55			ω0 = 0.022 ω1 = 1.0 ω2 = 1.0
	------------------
DGKI	terminal branch of Balaenoptera acutorostrata
	ma	-4329.93	0	1	ω0 = 0.082 ω1 = 1.0 ω2 = 1.466
	ma0	-4329.93			ω0 = 0.082 ω1 = 1.0 ω2 = 1.0
	terminal branch of Lipotes vexillifer
	ma	-4329.93	-0.009252	1	ω0 = 0.082 ω1 = 1.0 ω2 = 1.0
	ma0	-4329.93			ω0 = 0.081 ω1 = 1.0 ω2 = 1.0
	ancestral Odontoceti
	ma	-4329.93	-1.6e-05	1	ω0 = 0.082 ω1 = 1.0 ω2 = 1.0
	ma0	-4329.93			ω0 = 0.082 ω1 = 1.0 ω2 = 1.0
	terminal branch of Orcinus orca
	ma	-4329.93	0	1	ω0 = 0.082 ω1 = 1.0 ω2 = 1.0
	ma0	-4329.93			ω0 = 0.082 ω1 = 1.0 ω2 = 1.0
	terminal branch of Tursiops truncutus
	ma	-4329.93	0	1	ω0 = 0.082 ω1 = 1.0 ω2 = 1.0
	ma0	-4329.93			ω0 = 0.082 ω1 = 1.0 ω2 = 1.0
	ancestral Delphinidae
	ma	-4329.93	0	1	ω0 = 0.082 ω1 = 1.0 ω2 = 1.0
	ma0	-4329.93			ω0 = 0.082 ω1 = 1.0 ω2 = 1.0
	ancestral Delphinoidea & Lipotidae
	ma	-4328.4	0	1	ω0 = 0.056 ω1 = 1.0 ω2 = 1.0
	ma0	-4328.4			ω0 = 0.056 ω1 = 1.0 ω2 = 1.0
	terminal branch of Physeter catodon
	ma	-4329.44	0	1	ω0 = 0.069 ω1 = 1.0 ω2 = 1.0
	ma0	-4329.44			ω0 = 0.069 ω1 = 1.0 ω2 = 1.0
	------------------
DGKQ	terminal branch of Orcinus orca
	ma	-4046.83	0	1	ω0 = 0.006 ω1 = 1.0 ω2 = 1.0
	ma0	-4046.83			ω0 = 0.006 ω1 = 1.0 ω2 = 1.0
	ancestral Delphinidae
	ma	-4046.79	0	1	ω0 = 0.004 ω1 = 1.0 ω2 = 1.0
	ma0	-4046.79			ω0 = 0.004 ω1 = 1.0 ω2 = 1.0
	ancestral Delphinoidea & Lipotidae
	ma	-4046.28	0.130822	0.717581	ω0 = 0.004 ω1 = 1.0 ω2 = 242.536
	ma0	-4046.35			ω0 = 0.003 ω1 = 1.0 ω2 = 1.0
	terminal branch of Balaenoptera acutorostrata
	ma	-4046.83	-8e-06	1	ω0 = 0.006 ω1 = 1.0 ω2 = 1.0
	ma0	-4046.83			ω0 = 0.006 ω1 = 1.0 ω2 = 1.0
	terminal branch of Balaena mysticetus
	ma	-4046.83	-0.000164	1	ω0 = 0.006 ω1 = 1.0 ω2 = 1.0
	ma0	-4046.83			ω0 = 0.006 ω1 = 1.0 ω2 = 1.0
	terminal branch of Lipotes vexillifer
	ma	-4046.74	0	1	ω0 = 0.002 ω1 = 1.0 ω2 = 1.0
	ma0	-4046.74			ω0 = 0.002 ω1 = 1.0 ω2 = 1.0
	ancestral Mysticeti
	ma	-4046.83	0	1	ω0 = 0.006 ω1 = 1.0 ω2 = 1.0
	ma0	-4046.83			ω0 = 0.006 ω1 = 1.0 ω2 = 1.0
	terminal branch of Tursiops truncutus
	ma	-4046.75	0	1	ω0 = 0.005 ω1 = 1.0 ω2 = 1.0
	ma0	-4046.75			ω0 = 0.005 ω1 = 1.0 ω2 = 1.0
	------------------
DGKZ	terminal branch of Balaenoptera acutorostrata
	ma	-5227.7	0.356808	0.550284	ω0 = 0.0 ω1 = 1.0 ω2 = 4.861
	ma0	-5227.88			ω0 = 0.0 ω1 = 1.0 ω2 = 1.0
	terminal branch of Physeter catodon
	ma	-5227.68	3.0644	0.0800247	ω0 = 0.0 ω1 = 1.0 ω2 = 20.385
	ma0	-5229.21			ω0 = 0.0 ω1 = 1.0 ω2 = 1.0
	terminal branch of Balaena mysticetus
	ma	-5229.5	0	1	ω0 = 0.0 ω1 = 1.0 ω2 = 1.0
	ma0	-5229.5			ω0 = 0.0 ω1 = 1.0 ω2 = 1.0
	ancestral Delphinoidea & Lipotidae
	ma	-5229.58	0	1	ω0 = 0.0 ω1 = 1.0 ω2 = 1.0
	ma0	-5229.58			ω0 = 0.0 ω1 = 1.0 ω2 = 1.0
	terminal branch of Tursiops truncutus
	ma	-5229.76	2e-06	0.998872	ω0 = 0.0 ω1 = 1.0 ω2 = 1.0
	ma0	-5229.76			ω0 = 0.0 ω1 = 1.0 ω2 = 1.0
	terminal branch of Lipotes vexillifer
	ma	-5229.76	0	1	ω0 = 0.0 ω1 = 1.0 ω2 = 1.0
	ma0	-5229.76			ω0 = 0.0 ω1 = 1.0 ω2 = 1.0
	terminal branch of Orcinus orca
	ma	-5229.76	0	1	ω0 = 0.0 ω1 = 1.0 ω2 = 1.0
	ma0	-5229.76			ω0 = 0.0 ω1 = 1.0 ω2 = 1.0
	ancestral Delphinidae
	ma	-5229.76	0.000116	0.991407	ω0 = 0.0 ω1 = 1.0 ω2 = 1.0
	ma0	-5229.76			ω0 = 0.0 ω1 = 1.0 ω2 = 1.0
	ancestral Mysticeti
	ma	-5229.76	0	1	ω0 = 0.0 ω1 = 1.0 ω2 = 1.0
	ma0	-5229.76			ω0 = 0.0 ω1 = 1.0 ω2 = 1.0
	ancestral Odontoceti
	ma	-5229.76	2.8e-05	0.995778	ω0 = 0.0 ω1 = 1.0 ω2 = 1.0
	ma0	-5229.76			ω0 = 0.0 ω1 = 1.0 ω2 = 1.0
	------------------
FABP1	ancestral Mysticeti
	ma	-823.486	9.6e-05	0.992182	ω0 = 0.0 ω1 = 1.0 ω2 = 1.0
	ma0	-823.486			ω0 = 0.0 ω1 = 1.0 ω2 = 1.0
	terminal branch of Neophocaena phocaenoides
	ma	-823.344	0.047182	0.828041	ω0 = 0.0 ω1 = 1.0 ω2 = 1.307
	ma0	-823.368			ω0 = 0.0 ω1 = 1.0 ω2 = 1.0
	terminal branch of Balaena mysticetus
	ma	-823.486	0	1	ω0 = 0.0 ω1 = 1.0 ω2 = 1.0
	ma0	-823.486			ω0 = 0.0 ω1 = 1.0 ω2 = 1.0
	ancestral Odontoceti
	ma	-823.486	0	1	ω0 = 0.0 ω1 = 1.0 ω2 = 1.0
	ma0	-823.486			ω0 = 0.0 ω1 = 1.0 ω2 = 1.0
	terminal branch of Orcinus orca
	ma	-823.486	0	1	ω0 = 0.0 ω1 = 1.0 ω2 = 1.0
	ma0	-823.486			ω0 = 0.0 ω1 = 1.0 ω2 = 1.0
	ancestral Balaenopteridae
	ma	-820.717	3.4353	0.0638171	ω0 = 0.0 ω1 = 1.0 ω2 = 999.0
	ma0	-822.435			ω0 = 0.0 ω1 = 1.0 ω2 = 1.0
	ancestral Delphinoidea
	ma	-823.064	0.349612	0.554333	ω0 = 0.0 ω1 = 1.0 ω2 = 115.029
	ma0	-823.239			ω0 = 0.0 ω1 = 1.0 ω2 = 1.0
	terminal branch of Physeter catodon
	ma	-823.486	0	1	ω0 = 0.0 ω1 = 1.0 ω2 = 1.0
	ma0	-823.486			ω0 = 0.0 ω1 = 1.0 ω2 = 1.0
	ancestral Delphinoidea & Lipotidae
	ma	-823.486	0	1	ω0 = 0.0 ω1 = 1.0 ω2 = 1.0
	ma0	-823.486			ω0 = 0.0 ω1 = 1.0 ω2 = 1.0
	terminal branch of Lipotes vexillifer
	ma	-823.486	0	1	ω0 = 0.0 ω1 = 1.0 ω2 = 1.0
	ma0	-823.486			ω0 = 0.0 ω1 = 1.0 ω2 = 1.0
	ancestral Delphinidae
	ma	-823.47	0	1	ω0 = 0.0 ω1 = 1.0 ω2 = 1.0
	ma0	-823.47			ω0 = 0.0 ω1 = 1.0 ω2 = 1.0
	terminal branch of Tursiops truncutus
	ma	-823.486	0	1	ω0 = 0.0 ω1 = 1.0 ω2 = 1.534
	ma0	-823.486			ω0 = 0.0 ω1 = 1.0 ω2 = 1.0
	terminal branch of Balaenoptera acutorostrata
	ma	-821.209	2.06918	0.150302	ω0 = 0.0 ω1 = 1.0 ω2 = 132.437
	ma0	-822.243			ω0 = 0.0 ω1 = 1.0 ω2 = 1.0
	terminal branch of Balaenoptera omurai
	ma	-823.486	0	1	ω0 = 0.0 ω1 = 1.0 ω2 = 1.0
	ma0	-823.486			ω0 = 0.0 ω1 = 1.0 ω2 = 1.0
	------------------
FABP2	ancestral Balaenopteridae
	ma	-664.987	3e-05	0.99563	ω0 = 0.0 ω1 = 1.0 ω2 = 2.216
	ma0	-664.987			ω0 = 0.0 ω1 = 1.0 ω2 = 1.0
	terminal branch of Lipotes vexillifer
	ma	-664.195	0.679042	0.409917	ω0 = 0.0 ω1 = 1.0 ω2 = 999.0
	ma0	-664.535			ω0 = 0.0 ω1 = 1.0 ω2 = 1.0
	terminal branch of Balaenoptera omurai
	ma	-661.056	7.8617	<0.01	ω0 = 0.0 ω1 = 1.0 ω2 = 509.952	11 0.799
	ma0	-664.987			ω0 = 0.0 ω1 = 1.0 ω2 = 1.0
	ancestral Odontoceti
	ma	-664.888	0.197766	0.65653	ω0 = 0.0 ω1 = 1.0 ω2 = 460.818
	ma0	-664.987			ω0 = 0.0 ω1 = 1.0 ω2 = 1.0
	terminal branch of Balaenoptera acutorostrata
	ma	-664.987	-2e-06	1	ω0 = 0.0 ω1 = 1.0 ω2 = 1.911
	ma0	-664.987			ω0 = 0.0 ω1 = 1.0 ω2 = 1.0
	terminal branch of Physeter catodon
	ma	-664.458	0.292116	0.588868	ω0 = 0.0 ω1 = 1.0 ω2 = 11.282
	ma0	-664.604			ω0 = 0.0 ω1 = 1.0 ω2 = 1.0
	ancestral Delphinoidea
	ma	-664.987	-4e-06	1	ω0 = 0.0 ω1 = 1.0 ω2 = 2.31
	ma0	-664.987			ω0 = 0.0 ω1 = 1.0 ω2 = 1.0
	terminal branch of Balaena mysticetus
	ma	-664.987	-3e-05	1	ω0 = 0.0 ω1 = 1.0 ω2 = 1.828
	ma0	-664.987			ω0 = 0.0 ω1 = 1.0 ω2 = 1.0
	terminal branch of Tursiops truncutus
	ma	-664.987	0	1	ω0 = 0.0 ω1 = 1.0 ω2 = 1.0
	ma0	-664.987			ω0 = 0.0 ω1 = 1.0 ω2 = 1.0
	ancestral Delphinoidea & Lipotidae
	ma	-664.332	0.611272	0.434309	ω0 = 0.0 ω1 = 1.0 ω2 = 999.0
	ma0	-664.638			ω0 = 0.0 ω1 = 1.0 ω2 = 1.0
	ancestral Mysticeti
	ma	-664.883	0.206836	0.649259	ω0 = 0.0 ω1 = 1.0 ω2 = 537.42
	ma0	-664.986			ω0 = 0.0 ω1 = 1.0 ω2 = 1.0
	terminal branch of Neophocaena phocaenoides
	ma	-664.987	0	1	ω0 = 0.0 ω1 = 1.0 ω2 = 1.0
	ma0	-664.987			ω0 = 0.0 ω1 = 1.0 ω2 = 1.0
	------------------
FABP3	terminal branch of Balaena mysticetus
	ma	-640.231	1.50674	0.219638	ω0 = 0.0 ω1 = 1.0 ω2 = 999.0
	ma0	-640.984			ω0 = 0.0 ω1 = 1.0 ω2 = 1.0
	ancestral Delphinoidea & Lipotidae
	ma	-641.368	0.373602	0.541047	ω0 = 0.0 ω1 = 1.0 ω2 = 999.0
	ma0	-641.554			ω0 = 0.0 ω1 = 1.0 ω2 = 1.0
	terminal branch of Balaenoptera acutorostrata
	ma	-641.66	0	1	ω0 = 0.0 ω1 = 1.0 ω2 = 11.325
	ma0	-641.66			ω0 = 0.0 ω1 = 1.0 ω2 = 1.0
	ancestral Mysticeti
	ma	-641.384	0.34894	0.554714	ω0 = 0.0 ω1 = 1.0 ω2 = 999.0
	ma0	-641.559			ω0 = 0.0 ω1 = 1.0 ω2 = 1.0
	terminal branch of Lipotes vexillifer
	ma	-641.66	0	1	ω0 = 0.0 ω1 = 1.0 ω2 = 1.0
	ma0	-641.66			ω0 = 0.0 ω1 = 1.0 ω2 = 1.0
	terminal branch of Tursiops truncutus
	ma	-641.66	0	1	ω0 = 0.0 ω1 = 1.0 ω2 = 1.0
	ma0	-641.66			ω0 = 0.0 ω1 = 1.0 ω2 = 1.0
	------------------
FABP4	terminal branch of Balaenoptera acutorostrata
	ma	-713.695	0	1	ω0 = 0.0 ω1 = 1.0 ω2 = 1.0
	ma0	-713.695			ω0 = 0.0 ω1 = 1.0 ω2 = 1.0
	terminal branch of Balaenoptera omurai
	ma	-713.695	0	1	ω0 = 0.0 ω1 = 1.0 ω2 = 1.0
	ma0	-713.695			ω0 = 0.0 ω1 = 1.0 ω2 = 1.0
	ancestral Delphinoidea
	ma	-713.695	1.94244	0.163403	ω0 = 0.0 ω1 = 1.0 ω2 = 1.643
	ma0	-714.667			ω0 = 0.0 ω1 = 1.0 ω2 = 1.0
	terminal branch of Orcinus orca
	ma	-713.695	0.652282	0.419298	ω0 = 0.0 ω1 = 1.0 ω2 = 1.82
	ma0	-714.021			ω0 = 0.0 ω1 = 1.0 ω2 = 1.0
	terminal branch of Balaena mysticetus
	ma	-713.695	0	1	ω0 = 0.0 ω1 = 1.0 ω2 = 14.469
	ma0	-713.695			ω0 = 0.0 ω1 = 1.0 ω2 = 1.0
	ancestral Balaenopteridae
	ma	-713.068	0.488442	0.484623	ω0 = 0.0 ω1 = 1.0 ω2 = 999.0
	ma0	-713.312			ω0 = 0.0 ω1 = 1.0 ω2 = 1.0
	ancestral Delphinidae
	ma	-713.695	-2e-06	1	ω0 = 0.0 ω1 = 1.0 ω2 = 1.557
	ma0	-713.695			ω0 = 0.0 ω1 = 1.0 ω2 = 1.0
	ancestral Tursiops truncutus & Delphinus capensis
	ma	-713.695	0.000112	0.991556	ω0 = 0.0 ω1 = 1.0 ω2 = 20.763
	ma0	-713.695			ω0 = 0.0 ω1 = 1.0 ω2 = 1.0
	ancestral Delphinoidea & Lipotidae
	ma	-713.695	0	1	ω0 = 0.0 ω1 = 1.0 ω2 = 1.0
	ma0	-713.695			ω0 = 0.0 ω1 = 1.0 ω2 = 1.0
	ancestral Phocoenidae & Monodontidae
	ma	-713.695	-2e-06	1	ω0 = 0.0 ω1 = 1.0 ω2 = 1.503
	ma0	-713.695			ω0 = 0.0 ω1 = 1.0 ω2 = 1.0
	terminal branch of Delphinus capensis
	ma	-713.695	-2e-06	1	ω0 = 0.0 ω1 = 1.0 ω2 = 1.57
	ma0	-713.695			ω0 = 0.0 ω1 = 1.0 ω2 = 1.0
	ancestral Odontoceti
	ma	-713.695	6e-06	0.998046	ω0 = 0.0 ω1 = 1.0 ω2 = 1.0
	ma0	-713.695			ω0 = 0.0 ω1 = 1.0 ω2 = 1.0
	terminal branch of Delphinapterus leucas
	ma	-713.695	-2e-06	1	ω0 = 0.0 ω1 = 1.0 ω2 = 1.784
	ma0	-713.695			ω0 = 0.0 ω1 = 1.0 ω2 = 1.0
	terminal branch of Lipotes vexillifer
	ma	-713.695	-2e-06	1	ω0 = 0.0 ω1 = 1.0 ω2 = 1.939
	ma0	-713.695			ω0 = 0.0 ω1 = 1.0 ω2 = 1.0
	ancestral Mysticeti
	ma	-713.695	4e-06	0.998404	ω0 = 0.0 ω1 = 1.0 ω2 = 1.0
	ma0	-713.695			ω0 = 0.0 ω1 = 1.0 ω2 = 1.0
	terminal branch of Tursiops truncutus
	ma	-705.899	12.2278	<0.01	ω0 = 0.0 ω1 = 1.0 ω2 = 999.0
	ma0	-712.012			ω0 = 0.0 ω1 = 1.0 ω2 = 1.0
	terminal branch of Physeter catodon
	ma	-713.695	0	1	ω0 = 0.0 ω1 = 1.0 ω2 = 1.0
	ma0	-713.695			ω0 = 0.0 ω1 = 1.0 ω2 = 1.0
	terminal branch of Neophocaena phocaenoides
	ma	-713.695	-2e-06	1	ω0 = 0.0 ω1 = 1.0 ω2 = 1.613
	ma0	-713.695			ω0 = 0.0 ω1 = 1.0 ω2 = 1.0
	------------------
FABP5	terminal branch of Balaenoptera acutorostrata
	ma	-537.087	0	1	ω0 = 0.808 ω1 = 1.0 ω2 = 1.0
	ma0	-537.087			ω0 = 0.808 ω1 = 1.0 ω2 = 1.0
	ancestral Mysticeti
	ma	-537.087	0	1	ω0 = 0.808 ω1 = 1.0 ω2 = 2.165
	ma0	-537.087			ω0 = 0.808 ω1 = 1.0 ω2 = 1.0
	terminal branch of Tursiops truncutus
	ma	-537.087	0	1	ω0 = 0.808 ω1 = 1.0 ω2 = 1.0
	ma0	-537.087			ω0 = 0.808 ω1 = 1.0 ω2 = 1.0
	terminal branch of Balaena mysticetus
	ma	-536.081	1.51608	0.218213	ω0 = 0.625 ω1 = 1.0 ω2 = 999.0
	ma0	-536.839			ω0 = 0.636 ω1 = 1.0 ω2 = 1.0
	terminal branch of Lipotes vexillifer
	ma	-536.332	1.17481	0.278415	ω0 = 0.683 ω1 = 1.0 ω2 = 999.0
	ma0	-536.919			ω0 = 0.682 ω1 = 1.0 ω2 = 1.0
	ancestral Delphinoidea & Lipotidae
	ma	-537.087	0	1	ω0 = 0.808 ω1 = 1.0 ω2 = 2.452
	ma0	-537.087			ω0 = 0.808 ω1 = 1.0 ω2 = 1.0
	------------------
FABP6	terminal branch of Balaenoptera acutorostrata
	ma	-777.221	0.000296	0.986273	ω0 = 0.17 ω1 = 1.0 ω2 = 10.195
	ma0	-777.222			ω0 = 0.17 ω1 = 1.0 ω2 = 1.0
	terminal branch of Lipotes vexillifer
	ma	-778.522	-2.60003	1	ω0 = 0.28 ω1 = 1.0 ω2 = 1.0
	ma0	-777.222			ω0 = 0.17 ω1 = 1.0 ω2 = 1.0
	ancestral Odontoceti
	ma	-777.052	0.050552	0.822106	ω0 = 0.164 ω1 = 1.0 ω2 = 104.075
	ma0	-777.078			ω0 = 0.164 ω1 = 1.0 ω2 = 1.0
	ancestral Delphinoidea
	ma	-777.222	0.000142	0.990492	ω0 = 0.17 ω1 = 1.0 ω2 = 1.687
	ma0	-777.222			ω0 = 0.17 ω1 = 1.0 ω2 = 1.0
	terminal branch of Balaenoptera omurai
	ma	-777.222	-2e-05	1	ω0 = 0.17 ω1 = 1.0 ω2 = 2.226
	ma0	-777.222			ω0 = 0.17 ω1 = 1.0 ω2 = 1.0
	terminal branch of Physeter catodon
	ma	-770.663	12.551	<0.01	ω0 = 0.204 ω1 = 1.0 ω2 = 999.0	2 0.879
	ma0	-776.939			ω0 = 0.132 ω1 = 1.0 ω2 = 1.0
	terminal branch of Balaena mysticetus
	ma	-777.222	0	1	ω0 = 0.17 ω1 = 1.0 ω2 = 1.0
	ma0	-777.222			ω0 = 0.17 ω1 = 1.0 ω2 = 1.0
	ancestral Delphinoidea & Lipotidae
	ma	-776.089	0.525564	0.468478	ω0 = 0.15 ω1 = 1.0 ω2 = 241.958
	ma0	-776.352			ω0 = 0.15 ω1 = 1.0 ω2 = 1.0
	ancestral Mysticeti
	ma	-777.149	0.137772	0.710506	ω0 = 0.165 ω1 = 1.0 ω2 = 56.986
	ma0	-777.218			ω0 = 0.168 ω1 = 1.0 ω2 = 1.0
	ancestral Delphinidae
	ma	-777.061	0.044388	0.833133	ω0 = 0.159 ω1 = 1.0 ω2 = 1.681
	ma0	-777.083			ω0 = 0.159 ω1 = 1.0 ω2 = 1.0
	terminal branch of Tursiops truncutus
	ma	-777.222	0	1	ω0 = 0.17 ω1 = 1.0 ω2 = 1.0
	ma0	-777.222			ω0 = 0.17 ω1 = 1.0 ω2 = 1.0
	ancestral Balaenopteridae
	ma	-776.1	0.715022	0.397782	ω0 = 0.161 ω1 = 1.0 ω2 = 999.0
	ma0	-776.457			ω0 = 0.162 ω1 = 1.0 ω2 = 1.0
	terminal branch of Orcinus orca
	ma	-777.222	0	1	ω0 = 0.17 ω1 = 1.0 ω2 = 1.0
	ma0	-777.222			ω0 = 0.17 ω1 = 1.0 ω2 = 1.0
	terminal branch of Neophocaena phocaenoides
	ma	-777.222	0	1	ω0 = 0.17 ω1 = 1.0 ω2 = 1.0
	ma0	-777.222			ω0 = 0.17 ω1 = 1.0 ω2 = 1.0
	------------------
FABP7	ancestral Mysticeti
	ma	-566.086	0.00253	0.959884	ω0 = 0.0 ω1 = 1.0 ω2 = 37.696
	ma0	-566.088			ω0 = 0.0 ω1 = 1.0 ω2 = 1.0
	terminal branch of Balaenoptera acutorostrata
	ma	-567.123	0	1	ω0 = 0.05 ω1 = 1.0 ω2 = 1.863
	ma0	-567.123			ω0 = 0.05 ω1 = 1.0 ω2 = 1.0
	terminal branch of Tursiops truncutus
	ma	-567.123	0	1	ω0 = 0.05 ω1 = 1.0 ω2 = 1.765
	ma0	-567.123			ω0 = 0.05 ω1 = 1.0 ω2 = 1.0
	ancestral Delphinoidea & Lipotidae
	ma	-566.102	-0.001714	1	ω0 = 0.0 ω1 = 1.0 ω2 = 3.124
	ma0	-566.101			ω0 = 0.0 ω1 = 1.0 ω2 = 1.0
	terminal branch of Lipotes vexillifer
	ma	-567.123	-2e-06	1	ω0 = 0.05 ω1 = 1.0 ω2 = 1.0
	ma0	-567.123			ω0 = 0.05 ω1 = 1.0 ω2 = 1.0
	terminal branch of Balaena mysticetus
	ma	-567.123	0	1	ω0 = 0.05 ω1 = 1.0 ω2 = 1.0
	ma0	-567.123			ω0 = 0.05 ω1 = 1.0 ω2 = 1.0
	------------------
FAS	ancestral Balaenopteridae
	ma	-12667.9	0	1	ω0 = 0.049 ω1 = 1.0 ω2 = 1.0
	ma0	-12667.9			ω0 = 0.049 ω1 = 1.0 ω2 = 1.0
	ancestral Mysticeti
	ma	-12667.9	0	1	ω0 = 0.049 ω1 = 1.0 ω2 = 1.0
	ma0	-12667.9			ω0 = 0.049 ω1 = 1.0 ω2 = 1.0
	ancestral Delphinoidea
	ma	-12667.9	0	1	ω0 = 0.049 ω1 = 1.0 ω2 = 1.0
	ma0	-12667.9			ω0 = 0.049 ω1 = 1.0 ω2 = 1.0
	terminal branch of Balaenoptera omurai
	ma	-12667.9	0	1	ω0 = 0.049 ω1 = 1.0 ω2 = 1.0
	ma0	-12667.9			ω0 = 0.049 ω1 = 1.0 ω2 = 1.0
	terminal branch of Tursiops truncutus
	ma	-12667.3	0	1	ω0 = 0.046 ω1 = 1.0 ω2 = 1.0
	ma0	-12667.3			ω0 = 0.046 ω1 = 1.0 ω2 = 1.0
	ancestral Delphinidae
	ma	-12667.9	0	1	ω0 = 0.049 ω1 = 1.0 ω2 = 1.0
	ma0	-12667.9			ω0 = 0.049 ω1 = 1.0 ω2 = 1.0
	ancestral Phocoenidae & Monodontidae
	ma	-12667.9	0	1	ω0 = 0.049 ω1 = 1.0 ω2 = 1.0
	ma0	-12667.9			ω0 = 0.049 ω1 = 1.0 ω2 = 1.0
	terminal branch of Physeter catodon
	ma	-12667.9	0	1	ω0 = 0.049 ω1 = 1.0 ω2 = 1.0
	ma0	-12667.9			ω0 = 0.049 ω1 = 1.0 ω2 = 1.0
	terminal branch of Neophocaena phocaenoides
	ma	-12667.4	0.070054	0.791258	ω0 = 0.048 ω1 = 1.0 ω2 = 2.847
	ma0	-12667.4			ω0 = 0.048 ω1 = 1.0 ω2 = 1.0
	ancestral Odontoceti
	ma	-12667.9	0	1	ω0 = 0.049 ω1 = 1.0 ω2 = 1.0
	ma0	-12667.9			ω0 = 0.049 ω1 = 1.0 ω2 = 1.0
	terminal branch of Balaenoptera acutorostrata
	ma	-12667.8	0	1	ω0 = 0.048 ω1 = 1.0 ω2 = 1.0
	ma0	-12667.8			ω0 = 0.048 ω1 = 1.0 ω2 = 1.0
	terminal branch of Lipotes vexillifer
	ma	-12665.6	0	1	ω0 = 0.038 ω1 = 1.0 ω2 = 1.0
	ma0	-12665.6			ω0 = 0.038 ω1 = 1.0 ω2 = 1.0
	terminal branch of Orcinus orca
	ma	-12667.9	0	1	ω0 = 0.049 ω1 = 1.0 ω2 = 1.0
	ma0	-12667.9			ω0 = 0.049 ω1 = 1.0 ω2 = 1.0
	ancestral Delphinoidea & Lipotidae
	ma	-12666.4	0	1	ω0 = 0.045 ω1 = 1.0 ω2 = 1.0
	ma0	-12666.4			ω0 = 0.045 ω1 = 1.0 ω2 = 1.0
	ancestral Tursiops truncutus & Delphinus capensis
	ma	-12667.8	0.112316	0.737523	ω0 = 0.048 ω1 = 1.0 ω2 = 38.929
	ma0	-12667.9			ω0 = 0.049 ω1 = 1.0 ω2 = 1.0
	terminal branch of Balaena mysticetus
	ma	-12667.9	0	1	ω0 = 0.049 ω1 = 1.0 ω2 = 1.0
	ma0	-12667.9			ω0 = 0.049 ω1 = 1.0 ω2 = 1.0
	terminal branch of Delphinus capensis
	ma	-12667.9	-0.006644	1	ω0 = 0.049 ω1 = 1.0 ω2 = 1.0
	ma0	-12667.9			ω0 = 0.049 ω1 = 1.0 ω2 = 1.0
	terminal branch of Delphinapterus leucas
	ma	-12667.9	0.002456	0.960475	ω0 = 0.049 ω1 = 1.0 ω2 = 1.0
	ma0	-12667.9			ω0 = 0.049 ω1 = 1.0 ω2 = 1.0
	------------------
FATP1	terminal branch of Balaena mysticetus
	ma	-3132.91	0.000352	0.985031	ω0 = 0.012 ω1 = 1.0 ω2 = 1.0
	ma0	-3132.91			ω0 = 0.012 ω1 = 1.0 ω2 = 1.0
	ancestral Delphinoidea
	ma	-3132.91	0	1	ω0 = 0.012 ω1 = 1.0 ω2 = 1.0
	ma0	-3132.91			ω0 = 0.012 ω1 = 1.0 ω2 = 1.0
	terminal branch of Tursiops truncutus
	ma	-3132.91	0	1	ω0 = 0.012 ω1 = 1.0 ω2 = 1.0
	ma0	-3132.91			ω0 = 0.012 ω1 = 1.0 ω2 = 1.0
	terminal branch of Physeter catodon
	ma	-3132.39	1.03688	0.308548	ω0 = 0.019 ω1 = 1.0 ω2 = 13.939
	ma0	-3132.91			ω0 = 0.012 ω1 = 1.0 ω2 = 1.0
	ancestral Balaenopteridae
	ma	-3131.92	0	1	ω0 = 0.005 ω1 = 1.0 ω2 = 1.0
	ma0	-3131.92			ω0 = 0.005 ω1 = 1.0 ω2 = 1.0
	terminal branch of Balaenoptera omurai
	ma	-3130.95	0	1	ω0 = 0.0 ω1 = 1.0 ω2 = 1.0
	ma0	-3130.95			ω0 = 0.0 ω1 = 1.0 ω2 = 1.0
	ancestral Phocoenidae & Monodontidae
	ma	-3132.91	0	1	ω0 = 0.012 ω1 = 1.0 ω2 = 1.0
	ma0	-3132.91			ω0 = 0.012 ω1 = 1.0 ω2 = 1.0
	terminal branch of Lipotes vexillifer
	ma	-3132.91	0	1	ω0 = 0.012 ω1 = 1.0 ω2 = 1.0
	ma0	-3132.91			ω0 = 0.012 ω1 = 1.0 ω2 = 1.0
	terminal branch of Neophocaena phocaenoides
	ma	-3132.91	0	1	ω0 = 0.012 ω1 = 1.0 ω2 = 1.0
	ma0	-3132.91			ω0 = 0.012 ω1 = 1.0 ω2 = 1.0
	terminal branch of Delphinapterus leucas
	ma	-3132.91	0	1	ω0 = 0.012 ω1 = 1.0 ω2 = 1.0
	ma0	-3132.91			ω0 = 0.012 ω1 = 1.0 ω2 = 1.0
	terminal branch of Balaenoptera acutorostrata
	ma	-3132.91	0	1	ω0 = 0.012 ω1 = 1.0 ω2 = 1.0
	ma0	-3132.91			ω0 = 0.012 ω1 = 1.0 ω2 = 1.0
	ancestral Delphinoidea & Lipotidae
	ma	-3132.21	0.134136	0.714182	ω0 = 0.009 ω1 = 1.0 ω2 = 3.229
	ma0	-3132.28			ω0 = 0.009 ω1 = 1.0 ω2 = 1.0
	ancestral Mysticeti
	ma	-3132.58	0.156642	0.692267	ω0 = 0.01 ω1 = 1.0 ω2 = 196.583
	ma0	-3132.66			ω0 = 0.01 ω1 = 1.0 ω2 = 1.0
	ancestral Odontoceti
	ma	-3132.58	0.15961	0.689516	ω0 = 0.01 ω1 = 1.0 ω2 = 999.0
	ma0	-3132.66			ω0 = 0.01 ω1 = 1.0 ω2 = 1.0
	ancestral Tursiops truncutus & Delphinus capensis
	ma	-3132.91	0	1	ω0 = 0.012 ω1 = 1.0 ω2 = 1.0
	ma0	-3132.91			ω0 = 0.012 ω1 = 1.0 ω2 = 1.0
	terminal branch of Delphinus capensis
	ma	-3132.91	-2.8e-05	1	ω0 = 0.012 ω1 = 1.0 ω2 = 1.51
	ma0	-3132.91			ω0 = 0.012 ω1 = 1.0 ω2 = 1.0
	------------------
FATP2	terminal branch of Orcinus orca
	ma	-3100.49	0	1	ω0 = 0.0 ω1 = 1.0 ω2 = 1.0
	ma0	-3100.49			ω0 = 0.0 ω1 = 1.0 ω2 = 1.0
	ancestral Balaenopteridae
	ma	-3100.85	0	1	ω0 = 0.0 ω1 = 1.0 ω2 = 1.0
	ma0	-3100.85			ω0 = 0.0 ω1 = 1.0 ω2 = 1.0
	ancestral Delphinidae
	ma	-3100.85	2e-06	0.998872	ω0 = 0.0 ω1 = 1.0 ω2 = 1.0
	ma0	-3100.85			ω0 = 0.0 ω1 = 1.0 ω2 = 1.0
	ancestral Delphinoidea
	ma	-3100.85	0	1	ω0 = 0.0 ω1 = 1.0 ω2 = 1.0
	ma0	-3100.85			ω0 = 0.0 ω1 = 1.0 ω2 = 1.0
	terminal branch of Delphinapterus leucas
	ma	-3100.85	0	1	ω0 = 0.0 ω1 = 1.0 ω2 = 1.0
	ma0	-3100.85			ω0 = 0.0 ω1 = 1.0 ω2 = 1.0
	ancestral Phocoenidae & Monodontidae
	ma	-3100.85	0	1	ω0 = 0.0 ω1 = 1.0 ω2 = 1.0
	ma0	-3100.85			ω0 = 0.0 ω1 = 1.0 ω2 = 1.0
	terminal branch of Lipotes vexillifer
	ma	-3100.64	0.03037	0.861653	ω0 = 0.0 ω1 = 1.0 ω2 = 2.2
	ma0	-3100.66			ω0 = 0.0 ω1 = 1.0 ω2 = 1.0
	terminal branch of Physeter catodon
	ma	-3098.85	0.579816	0.446384	ω0 = 0.0 ω1 = 1.0 ω2 = 4.325
	ma0	-3099.14			ω0 = 0.0 ω1 = 1.0 ω2 = 1.0
	ancestral Odontoceti
	ma	-3100.85	0	1	ω0 = 0.0 ω1 = 1.0 ω2 = 1.0
	ma0	-3100.85			ω0 = 0.0 ω1 = 1.0 ω2 = 1.0
	terminal branch of Delphinus capensis
	ma	-3100.85	0	1	ω0 = 0.0 ω1 = 1.0 ω2 = 1.0
	ma0	-3100.85			ω0 = 0.0 ω1 = 1.0 ω2 = 1.0
	ancestral Tursiops truncutus & Delphinus capensis
	ma	-3100.85	-0.000162	1	ω0 = 0.0 ω1 = 1.0 ω2 = 1.0
	ma0	-3100.85			ω0 = 0.0 ω1 = 1.0 ω2 = 1.0
	ancestral Delphinoidea & Lipotidae
	ma	-3098.49	1.62243	0.202754	ω0 = 0.0 ω1 = 1.0 ω2 = 119.352
	ma0	-3099.31			ω0 = 0.0 ω1 = 1.0 ω2 = 1.0
	terminal branch of Balaenoptera omurai
	ma	-3100.85	0	1	ω0 = 0.0 ω1 = 1.0 ω2 = 1.0
	ma0	-3100.85			ω0 = 0.0 ω1 = 1.0 ω2 = 1.0
	terminal branch of Neophocaena phocaenoides
	ma	-3100.85	0	1	ω0 = 0.0 ω1 = 1.0 ω2 = 1.0
	ma0	-3100.85			ω0 = 0.0 ω1 = 1.0 ω2 = 1.0
	terminal branch of Tursiops truncutus
	ma	-3100.12	0	1	ω0 = 0.0 ω1 = 1.0 ω2 = 1.0
	ma0	-3100.12			ω0 = 0.0 ω1 = 1.0 ω2 = 1.0
	terminal branch of Balaenoptera acutorostrata
	ma	-3100.85	-4e-06	1	ω0 = 0.0 ω1 = 1.0 ω2 = 1.0
	ma0	-3100.85			ω0 = 0.0 ω1 = 1.0 ω2 = 1.0
	------------------
FATP3	terminal branch of Delphinus capensis
	ma	-3400.11	-6e-06	1	ω0 = 0.0 ω1 = 1.0 ω2 = 1.967
	ma0	-3400.11			ω0 = 0.0 ω1 = 1.0 ω2 = 1.0
	terminal branch of Lipotes vexillifer
	ma	-3400.11	-4e-05	1	ω0 = 0.0 ω1 = 1.0 ω2 = 1.0
	ma0	-3400.11			ω0 = 0.0 ω1 = 1.0 ω2 = 1.0
	terminal branch of Balaenoptera omurai
	ma	-3394.81	0.727434	0.393716	ω0 = 0.0 ω1 = 1.0 ω2 = 3.453
	ma0	-3395.17			ω0 = 0.0 ω1 = 1.0 ω2 = 1.0
	terminal branch of Physeter catodon
	ma	-3400.11	8e-06	0.997743	ω0 = 0.0 ω1 = 1.0 ω2 = 1.0
	ma0	-3400.11			ω0 = 0.0 ω1 = 1.0 ω2 = 1.0
	ancestral Mysticeti
	ma	-3400.11	3e-05	0.99563	ω0 = 0.0 ω1 = 1.0 ω2 = 1.0
	ma0	-3400.11			ω0 = 0.0 ω1 = 1.0 ω2 = 1.0
	ancestral Tursiops truncutus & Delphinus capensis
	ma	-3400.11	2e-06	0.998872	ω0 = 0.0 ω1 = 1.0 ω2 = 1.0
	ma0	-3400.11			ω0 = 0.0 ω1 = 1.0 ω2 = 1.0
	ancestral Balaenopteridae
	ma	-3400.11	1e-05	0.997477	ω0 = 0.0 ω1 = 1.0 ω2 = 1.0
	ma0	-3400.11			ω0 = 0.0 ω1 = 1.0 ω2 = 1.0
	terminal branch of Balaenoptera acutorostrata
	ma	-3400.11	-1.2e-05	1	ω0 = 0.0 ω1 = 1.0 ω2 = 1.0
	ma0	-3400.11			ω0 = 0.0 ω1 = 1.0 ω2 = 1.0
	ancestral Phocoenidae & Monodontidae
	ma	-3400.11	0	1	ω0 = 0.0 ω1 = 1.0 ω2 = 1.0
	ma0	-3400.11			ω0 = 0.0 ω1 = 1.0 ω2 = 1.0
	ancestral Delphinoidea
	ma	-3400.11	0	1	ω0 = 0.0 ω1 = 1.0 ω2 = 1.0
	ma0	-3400.11			ω0 = 0.0 ω1 = 1.0 ω2 = 1.0
	terminal branch of Balaena mysticetus
	ma	-3398.44	0	1	ω0 = 0.0 ω1 = 1.0 ω2 = 1.0
	ma0	-3398.44			ω0 = 0.0 ω1 = 1.0 ω2 = 1.0
	terminal branch of Tursiops truncutus
	ma	-3400.11	-6e-06	1	ω0 = 0.0 ω1 = 1.0 ω2 = 1.658
	ma0	-3400.11			ω0 = 0.0 ω1 = 1.0 ω2 = 1.0
	terminal branch of Orcinus orca
	ma	-3400.11	-1.4e-05	1	ω0 = 0.0 ω1 = 1.0 ω2 = 1.996
	ma0	-3400.11			ω0 = 0.0 ω1 = 1.0 ω2 = 1.0
	ancestral Delphinoidea & Lipotidae
	ma	-3400.11	-6e-06	1	ω0 = 0.0 ω1 = 1.0 ω2 = 1.0
	ma0	-3400.11			ω0 = 0.0 ω1 = 1.0 ω2 = 1.0
	terminal branch of Neophocaena phocaenoides
	ma	-3400.11	0	1	ω0 = 0.0 ω1 = 1.0 ω2 = 1.0
	ma0	-3400.11			ω0 = 0.0 ω1 = 1.0 ω2 = 1.0
	ancestral Odontoceti
	ma	-3400.11	1.2e-05	0.997236	ω0 = 0.0 ω1 = 1.0 ω2 = 1.0
	ma0	-3400.11			ω0 = 0.0 ω1 = 1.0 ω2 = 1.0
	terminal branch of Delphinapterus leucas
	ma	-3400.11	0.00356	0.952422	ω0 = 0.0 ω1 = 1.0 ω2 = 3.351
	ma0	-3400.11			ω0 = 0.0 ω1 = 1.0 ω2 = 1.0
	ancestral Delphinidae
	ma	-3400.11	0	1	ω0 = 0.0 ω1 = 1.0 ω2 = 1.0
	ma0	-3400.11			ω0 = 0.0 ω1 = 1.0 ω2 = 1.0
	------------------
FATP4	terminal branch of Balaenoptera acutorostrata
	ma	-3091.09	0	1	ω0 = 0.042 ω1 = 1.0 ω2 = 1.0
	ma0	-3091.09			ω0 = 0.042 ω1 = 1.0 ω2 = 1.0
	ancestral Delphinoidea & Lipotidae
	ma	-3091.43	0	1	ω0 = 0.053 ω1 = 1.0 ω2 = 1.0
	ma0	-3091.43			ω0 = 0.053 ω1 = 1.0 ω2 = 1.0
	terminal branch of Tursiops truncutus
	ma	-3091.18	0	1	ω0 = 0.044 ω1 = 1.0 ω2 = 1.0
	ma0	-3091.18			ω0 = 0.044 ω1 = 1.0 ω2 = 1.0
	terminal branch of Orcinus orca
	ma	-3091.43	-2e-06	1	ω0 = 0.053 ω1 = 1.0 ω2 = 1.0
	ma0	-3091.43			ω0 = 0.053 ω1 = 1.0 ω2 = 1.0
	terminal branch of Lipotes vexillifer
	ma	-3091.43	0	1	ω0 = 0.053 ω1 = 1.0 ω2 = 1.0
	ma0	-3091.43			ω0 = 0.053 ω1 = 1.0 ω2 = 1.0
	ancestral Delphinidae
	ma	-3091.15	0.009236	0.923438	ω0 = 0.047 ω1 = 1.0 ω2 = 1.298
	ma0	-3091.15			ω0 = 0.047 ω1 = 1.0 ω2 = 1.0
	ancestral Mysticeti
	ma	-3091.06	0.211174	0.645849	ω0 = 0.049 ω1 = 1.0 ω2 = 161.711
	ma0	-3091.17			ω0 = 0.048 ω1 = 1.0 ω2 = 1.0
	ancestral Odontoceti
	ma	-3091.2	0.02112	0.884453	ω0 = 0.048 ω1 = 1.0 ω2 = 1.629
	ma0	-3091.21			ω0 = 0.048 ω1 = 1.0 ω2 = 1.0
	terminal branch of Physeter catodon
	ma	-3091.43	0	1	ω0 = 0.053 ω1 = 1.0 ω2 = 1.0
	ma0	-3091.43			ω0 = 0.053 ω1 = 1.0 ω2 = 1.0
	terminal branch of Balaena mysticetus
	ma	-3091.31	0	1	ω0 = 0.048 ω1 = 1.0 ω2 = 1.0
	ma0	-3091.31			ω0 = 0.048 ω1 = 1.0 ω2 = 1.0
	------------------
GNPAT	ancestral Odontoceti
	ma	-3550.23	0.03971	0.842049	ω0 = 0.0 ω1 = 1.0 ω2 = 70.026
	ma0	-3550.25			ω0 = 0.0 ω1 = 1.0 ω2 = 1.0
	ancestral Delphinidae
	ma	-3550.26	0	1	ω0 = 0.0 ω1 = 1.0 ω2 = 1.0
	ma0	-3550.26			ω0 = 0.0 ω1 = 1.0 ω2 = 1.0
	terminal branch of Tursiops truncutus
	ma	-3550.26	0	1	ω0 = 0.0 ω1 = 1.0 ω2 = 1.0
	ma0	-3550.26			ω0 = 0.0 ω1 = 1.0 ω2 = 1.0
	terminal branch of Physeter catodon
	ma	-3550.26	0	1	ω0 = 0.0 ω1 = 1.0 ω2 = 1.0
	ma0	-3550.26			ω0 = 0.0 ω1 = 1.0 ω2 = 1.0
	ancestral Delphinoidea & Lipotidae
	ma	-3550.26	0	1	ω0 = 0.0 ω1 = 1.0 ω2 = 1.0
	ma0	-3550.26			ω0 = 0.0 ω1 = 1.0 ω2 = 1.0
	terminal branch of Balaenoptera acutorostrata
	ma	-3544.98	10.5591	<0.01	ω0 = 0.0 ω1 = 1.0 ω2 = 318.717	176 0.867 178 0.695 179 0.503 304 0.503 451 0.514 631 0.523
	ma0	-3550.26			ω0 = 0.0 ω1 = 1.0 ω2 = 1.0
	terminal branch of Lipotes vexillifer
	ma	-3550.26	0	1	ω0 = 0.0 ω1 = 1.0 ω2 = 1.0
	ma0	-3550.26			ω0 = 0.0 ω1 = 1.0 ω2 = 1.0
	terminal branch of Orcinus orca
	ma	-3550.26	0.000228	0.987953	ω0 = 0.0 ω1 = 1.0 ω2 = 1.0
	ma0	-3550.26			ω0 = 0.0 ω1 = 1.0 ω2 = 1.0
	ancestral Mysticeti
	ma	-3550.25	0.012824	0.909838	ω0 = 0.0 ω1 = 1.0 ω2 = 507.509
	ma0	-3550.26			ω0 = 0.0 ω1 = 1.0 ω2 = 1.0
	terminal branch of Balaena mysticetus
	ma	-3550.16	0	1	ω0 = 0.0 ω1 = 1.0 ω2 = 1.0
	ma0	-3550.16			ω0 = 0.0 ω1 = 1.0 ω2 = 1.0
	------------------
GOT2	terminal branch of Orcinus orca
	ma	-1971.14	-1e-05	1	ω0 = 0.0 ω1 = 1.0 ω2 = 1.976
	ma0	-1971.14			ω0 = 0.0 ω1 = 1.0 ω2 = 1.0
	terminal branch of Tursiops truncutus
	ma	-1967.26	7.75867	<0.01	ω0 = 0.278 ω1 = 1.0 ω2 = 424.201	79 0.860
	ma0	-1971.14			ω0 = 0.0 ω1 = 1.0 ω2 = 1.0
	ancestral Mysticeti
	ma	-1971.14	-3.4e-05	1	ω0 = 0.0 ω1 = 1.0 ω2 = 2.038
	ma0	-1971.14			ω0 = 0.0 ω1 = 1.0 ω2 = 1.0
	terminal branch of Balaena mysticetus
	ma	-1971.1	0	1	ω0 = 0.0 ω1 = 1.0 ω2 = 1.0
	ma0	-1971.1			ω0 = 0.0 ω1 = 1.0 ω2 = 1.0
	terminal branch of Balaenoptera acutorostrata
	ma	-1971.14	0	1	ω0 = 0.0 ω1 = 1.0 ω2 = 1.0
	ma0	-1971.14			ω0 = 0.0 ω1 = 1.0 ω2 = 1.0
	ancestral Delphinidae
	ma	-1967.8	2.25813	0.132915	ω0 = 0.0 ω1 = 1.0 ω2 = 999.0
	ma0	-1968.93			ω0 = 0.0 ω1 = 1.0 ω2 = 1.0
	ancestral Delphinoidea & Lipotidae
	ma	-1971.14	-4.6e-05	1	ω0 = 0.0 ω1 = 1.0 ω2 = 1.934
	ma0	-1971.14			ω0 = 0.0 ω1 = 1.0 ω2 = 1.0
	terminal branch of Lipotes vexillifer
	ma	-1971.09	0	1	ω0 = 0.0 ω1 = 1.0 ω2 = 1.0
	ma0	-1971.09			ω0 = 0.0 ω1 = 1.0 ω2 = 1.0
	------------------
GPAT1	ancestral Delphinoidea
	ma	-4093.48	0	1	ω0 = 0.0 ω1 = 1.0 ω2 = 1.0
	ma0	-4093.48			ω0 = 0.0 ω1 = 1.0 ω2 = 1.0
	terminal branch of Neophocaena phocaenoides
	ma	-4094.35	0	1	ω0 = 0.0 ω1 = 1.0 ω2 = 1.0
	ma0	-4094.35			ω0 = 0.0 ω1 = 1.0 ω2 = 1.0
	ancestral Balaenopteridae
	ma	-4092.58	0.02419	0.876402	ω0 = 0.0 ω1 = 1.0 ω2 = 1.695
	ma0	-4092.59			ω0 = 0.0 ω1 = 1.0 ω2 = 1.0
	terminal branch of Balaenoptera omurai
	ma	-4094.93	0	1	ω0 = 0.0 ω1 = 1.0 ω2 = 1.0
	ma0	-4094.93			ω0 = 0.0 ω1 = 1.0 ω2 = 1.0
	terminal branch of Delphinapterus leucas
	ma	-4094.93	0	1	ω0 = 0.0 ω1 = 1.0 ω2 = 1.0
	ma0	-4094.93			ω0 = 0.0 ω1 = 1.0 ω2 = 1.0
	ancestral Phocoenidae & Monodontidae
	ma	-4094.93	0	1	ω0 = 0.0 ω1 = 1.0 ω2 = 1.0
	ma0	-4094.93			ω0 = 0.0 ω1 = 1.0 ω2 = 1.0
	ancestral Delphinoidea & Lipotidae
	ma	-4094.57	0.056352	0.812358	ω0 = 0.0 ω1 = 1.0 ω2 = 66.126
	ma0	-4094.6			ω0 = 0.0 ω1 = 1.0 ω2 = 1.0
	terminal branch of Balaenoptera acutorostrata
	ma	-4094.71	0.08533	0.7702	ω0 = 0.0 ω1 = 1.0 ω2 = 10.102
	ma0	-4094.75			ω0 = 0.0 ω1 = 1.0 ω2 = 1.0
	terminal branch of Delphinus capensis
	ma	-4094.93	0	1	ω0 = 0.0 ω1 = 1.0 ω2 = 1.0
	ma0	-4094.93			ω0 = 0.0 ω1 = 1.0 ω2 = 1.0
	terminal branch of Balaena mysticetus
	ma	-4094.93	-1.2e-05	1	ω0 = 0.0 ω1 = 1.0 ω2 = 1.0
	ma0	-4094.93			ω0 = 0.0 ω1 = 1.0 ω2 = 1.0
	ancestral Mysticeti
	ma	-4094.57	0.06173	0.803782	ω0 = 0.0 ω1 = 1.0 ω2 = 91.03
	ma0	-4094.6			ω0 = 0.0 ω1 = 1.0 ω2 = 1.0
	terminal branch of Tursiops truncutus
	ma	-4094.93	0	1	ω0 = 0.0 ω1 = 1.0 ω2 = 1.0
	ma0	-4094.93			ω0 = 0.0 ω1 = 1.0 ω2 = 1.0
	terminal branch of Lipotes vexillifer
	ma	-4094.61	0	1	ω0 = 0.0 ω1 = 1.0 ω2 = 1.0
	ma0	-4094.61			ω0 = 0.0 ω1 = 1.0 ω2 = 1.0
	ancestral Tursiops truncutus & Delphinus capensis
	ma	-4094.91	0.004826	0.944616	ω0 = 0.0 ω1 = 1.0 ω2 = 2.174
	ma0	-4094.92			ω0 = 0.0 ω1 = 1.0 ω2 = 1.0
	------------------
GPAT2	ancestral Delphinidae
	ma	-4645.3	0	1	ω0 = 0.0 ω1 = 1.0 ω2 = 1.0
	ma0	-4645.3			ω0 = 0.0 ω1 = 1.0 ω2 = 1.0
	terminal branch of Delphinus capensis
	ma	-4644.12	2.36033	0.124456	ω0 = 0.0 ω1 = 1.0 ω2 = 21.18
	ma0	-4645.3			ω0 = 0.0 ω1 = 1.0 ω2 = 1.0
	terminal branch of Orcinus orca
	ma	-4645.3	0	1	ω0 = 0.0 ω1 = 1.0 ω2 = 1.0
	ma0	-4645.3			ω0 = 0.0 ω1 = 1.0 ω2 = 1.0
	terminal branch of Balaena mysticetus
	ma	-4645.3	0	1	ω0 = 0.0 ω1 = 1.0 ω2 = 1.0
	ma0	-4645.3			ω0 = 0.0 ω1 = 1.0 ω2 = 1.0
	ancestral Odontoceti
	ma	-4641.83	5.08907	0.0240771	ω0 = 0.0 ω1 = 1.0 ω2 = 999.0	115 0.526 131 0.613 158 0.542 172 0.506 316 0.630 385 0.629 452 0.630 565 0.636 620 0.537 777 0.536
	ma0	-4644.37			ω0 = 0.0 ω1 = 1.0 ω2 = 1.0
	terminal branch of Tursiops truncutus
	ma	-4645.3	0	1	ω0 = 0.0 ω1 = 1.0 ω2 = 1.0
	ma0	-4645.3			ω0 = 0.0 ω1 = 1.0 ω2 = 1.0
	ancestral Tursiops truncutus & Delphinus capensis
	ma	-4645.3	0	1	ω0 = 0.0 ω1 = 1.0 ω2 = 1.0
	ma0	-4645.3			ω0 = 0.0 ω1 = 1.0 ω2 = 1.0
	terminal branch of Lipotes vexillifer
	ma	-4645.3	0	1	ω0 = 0.0 ω1 = 1.0 ω2 = 1.0
	ma0	-4645.3			ω0 = 0.0 ω1 = 1.0 ω2 = 1.0
	ancestral Phocoenidae & Monodontidae
	ma	-4645.3	0	1	ω0 = 0.0 ω1 = 1.0 ω2 = 1.0
	ma0	-4645.3			ω0 = 0.0 ω1 = 1.0 ω2 = 1.0
	ancestral Delphinoidea
	ma	-4645.3	0	1	ω0 = 0.0 ω1 = 1.0 ω2 = 1.0
	ma0	-4645.3			ω0 = 0.0 ω1 = 1.0 ω2 = 1.0
	terminal branch of Physeter catodon
	ma	-4645.24	0.001044	0.974224	ω0 = 0.0 ω1 = 1.0 ω2 = 1.213
	ma0	-4645.24			ω0 = 0.0 ω1 = 1.0 ω2 = 1.0
	terminal branch of Balaenoptera acutorostrata
	ma	-4644.84	0	1	ω0 = 0.0 ω1 = 1.0 ω2 = 1.0
	ma0	-4644.84			ω0 = 0.0 ω1 = 1.0 ω2 = 1.0
	terminal branch of Balaenoptera omurai
	ma	-4645.04	0	1	ω0 = 0.0 ω1 = 1.0 ω2 = 1.0
	ma0	-4645.04			ω0 = 0.0 ω1 = 1.0 ω2 = 1.0
	ancestral Delphinoidea & Lipotidae
	ma	-4645.3	0	1	ω0 = 0.0 ω1 = 1.0 ω2 = 3.639
	ma0	-4645.3			ω0 = 0.0 ω1 = 1.0 ω2 = 1.0
	terminal branch of Neophocaena phocaenoides
	ma	-4643.6	0	1	ω0 = 0.0 ω1 = 1.0 ω2 = 1.0
	ma0	-4643.6			ω0 = 0.0 ω1 = 1.0 ω2 = 1.0
	terminal branch of Delphinapterus leucas
	ma	-4645.3	0	1	ω0 = 0.0 ω1 = 1.0 ω2 = 1.0
	ma0	-4645.3			ω0 = 0.0 ω1 = 1.0 ω2 = 1.0
	ancestral Balaenopteridae
	ma	-4645.3	0	1	ω0 = 0.0 ω1 = 1.0 ω2 = 1.0
	ma0	-4645.3			ω0 = 0.0 ω1 = 1.0 ω2 = 1.0
	ancestral Mysticeti
	ma	-4641.84	5.07684	0.0242475	ω0 = 0.0 ω1 = 1.0 ω2 = 63.775	131 0.694 158 0.532 316 0.711 385 0.709 452 0.915 565 0.728 620 0.517 777 0.516
	ma0	-4644.37			ω0 = 0.0 ω1 = 1.0 ω2 = 1.0
	------------------
HSL	terminal branch of Delphinus capensis
	ma	-2936.96	0.758836	0.383693	ω0 = 0.0 ω1 = 1.0 ω2 = 449.6
	ma0	-2937.34			ω0 = 0.0 ω1 = 1.0 ω2 = 1.0
	terminal branch of Lipotes vexillifer
	ma	-2937.18	0.070646	0.790399	ω0 = 0.0 ω1 = 1.0 ω2 = 1.954
	ma0	-2937.22			ω0 = 0.0 ω1 = 1.0 ω2 = 1.0
	terminal branch of Tursiops truncutus
	ma	-2935.42	1.02382	0.311614	ω0 = 0.0 ω1 = 1.0 ω2 = 116.021
	ma0	-2935.93			ω0 = 0.0 ω1 = 1.0 ω2 = 1.0
	ancestral Mysticeti
	ma	-2936.1	0.751754	0.385921	ω0 = 0.0 ω1 = 1.0 ω2 = 166.907
	ma0	-2936.48			ω0 = 0.0 ω1 = 1.0 ω2 = 1.0
	terminal branch of Neophocaena phocaenoides
	ma	-2937.39	0	1	ω0 = 0.0 ω1 = 1.0 ω2 = 1.0
	ma0	-2937.39			ω0 = 0.0 ω1 = 1.0 ω2 = 1.0
	ancestral Delphinoidea & Lipotidae
	ma	-2936.09	0.764936	0.381788	ω0 = 0.0 ω1 = 1.0 ω2 = 999.0
	ma0	-2936.47			ω0 = 0.0 ω1 = 1.0 ω2 = 1.0
	ancestral Phocoenidae & Monodontidae
	ma	-2937.39	0	1	ω0 = 0.0 ω1 = 1.0 ω2 = 1.0
	ma0	-2937.39			ω0 = 0.0 ω1 = 1.0 ω2 = 1.0
	ancestral Tursiops truncutus & Delphinus capensis
	ma	-2937.39	0	1	ω0 = 0.0 ω1 = 1.0 ω2 = 1.0
	ma0	-2937.39			ω0 = 0.0 ω1 = 1.0 ω2 = 1.0
	terminal branch of Balaena mysticetus
	ma	-2937.39	0	1	ω0 = 0.0 ω1 = 1.0 ω2 = 1.0
	ma0	-2937.39			ω0 = 0.0 ω1 = 1.0 ω2 = 1.0
	terminal branch of Balaenoptera acutorostrata
	ma	-2937.39	0	1	ω0 = 0.0 ω1 = 1.0 ω2 = 1.0
	ma0	-2937.39			ω0 = 0.0 ω1 = 1.0 ω2 = 1.0
	terminal branch of Balaenoptera omurai
	ma	-2937.39	0	1	ω0 = 0.0 ω1 = 1.0 ω2 = 1.0
	ma0	-2937.39			ω0 = 0.0 ω1 = 1.0 ω2 = 1.0
	ancestral Delphinoidea
	ma	-2937.38	0.02094	0.884943	ω0 = 0.0 ω1 = 1.0 ω2 = 9.905
	ma0	-2937.39			ω0 = 0.0 ω1 = 1.0 ω2 = 1.0
	terminal branch of Delphinapterus leucas
	ma	-2937.39	2e-06	0.998872	ω0 = 0.0 ω1 = 1.0 ω2 = 1.0
	ma0	-2937.39			ω0 = 0.0 ω1 = 1.0 ω2 = 1.0
	ancestral Balaenopteridae
	ma	-2937.39	0	1	ω0 = 0.0 ω1 = 1.0 ω2 = 1.0
	ma0	-2937.39			ω0 = 0.0 ω1 = 1.0 ω2 = 1.0
	------------------
LIPH	terminal branch of Balaenoptera acutorostrata
	ma	-2187.06	8e-06	0.997743	ω0 = 0.0 ω1 = 1.0 ω2 = 1.0
	ma0	-2187.06			ω0 = 0.0 ω1 = 1.0 ω2 = 1.0
	terminal branch of Balaena mysticetus
	ma	-2187.06	-4e-06	1	ω0 = 0.0 ω1 = 1.0 ω2 = 1.509
	ma0	-2187.06			ω0 = 0.0 ω1 = 1.0 ω2 = 1.0
	terminal branch of Lipotes vexillifer
	ma	-2187.06	0.000436	0.983341	ω0 = 0.0 ω1 = 1.0 ω2 = 1.0
	ma0	-2187.06			ω0 = 0.0 ω1 = 1.0 ω2 = 1.0
	ancestral Mysticeti
	ma	-2187.06	2e-06	0.998872	ω0 = 0.0 ω1 = 1.0 ω2 = 1.0
	ma0	-2187.06			ω0 = 0.0 ω1 = 1.0 ω2 = 1.0
	ancestral Delphinoidea & Lipotidae
	ma	-2187.06	0	1	ω0 = 0.0 ω1 = 1.0 ω2 = 1.0
	ma0	-2187.06			ω0 = 0.0 ω1 = 1.0 ω2 = 1.0
	terminal branch of Physeter catodon
	ma	-2186.45	0.09626	0.756365	ω0 = 0.0 ω1 = 1.0 ω2 = 1.844
	ma0	-2186.5			ω0 = 0.0 ω1 = 1.0 ω2 = 1.0
	terminal branch of Orcinus orca
	ma	-2187.06	0.000168	0.989659	ω0 = 0.0 ω1 = 1.0 ω2 = 2.136
	ma0	-2187.06			ω0 = 0.0 ω1 = 1.0 ω2 = 1.0
	ancestral Odontoceti
	ma	-2187.06	0	1	ω0 = 0.0 ω1 = 1.0 ω2 = 1.0
	ma0	-2187.06			ω0 = 0.0 ω1 = 1.0 ω2 = 1.0
	terminal branch of Tursiops truncutus
	ma	-2187.06	0	1	ω0 = 0.0 ω1 = 1.0 ω2 = 1.0
	ma0	-2187.06			ω0 = 0.0 ω1 = 1.0 ω2 = 1.0
	ancestral Delphinidae
	ma	-2187.05	0.026178	0.871466	ω0 = 0.0 ω1 = 1.0 ω2 = 3.042
	ma0	-2187.06			ω0 = 0.0 ω1 = 1.0 ω2 = 1.0
	------------------
LPL	terminal branch of Neophocaena phocaenoides
	ma	-2386.2	0	1	ω0 = 0.0 ω1 = 1.0 ω2 = 1.0
	ma0	-2386.2			ω0 = 0.0 ω1 = 1.0 ω2 = 1.0
	ancestral Delphinoidea
	ma	-2386.2	-2e-06	1	ω0 = 0.0 ω1 = 1.0 ω2 = 1.0
	ma0	-2386.2			ω0 = 0.0 ω1 = 1.0 ω2 = 1.0
	terminal branch of Balaena mysticetus
	ma	-2385.12	0.02104	0.88467	ω0 = 0.0 ω1 = 1.0 ω2 = 1.605
	ma0	-2385.13			ω0 = 0.0 ω1 = 1.0 ω2 = 1.0
	terminal branch of Balaenoptera omurai
	ma	-2385.7	0.04969	0.823604	ω0 = 0.0 ω1 = 1.0 ω2 = 2.12
	ma0	-2385.72			ω0 = 0.0 ω1 = 1.0 ω2 = 1.0
	ancestral Delphinoidea & Lipotidae
	ma	-2386.2	0	1	ω0 = 0.0 ω1 = 1.0 ω2 = 1.0
	ma0	-2386.2			ω0 = 0.0 ω1 = 1.0 ω2 = 1.0
	terminal branch of Lipotes vexillifer
	ma	-2386.2	0	1	ω0 = 0.0 ω1 = 1.0 ω2 = 1.0
	ma0	-2386.2			ω0 = 0.0 ω1 = 1.0 ω2 = 1.0
	terminal branch of Tursiops truncutus
	ma	-2385.91	0.20352	0.651894	ω0 = 0.0 ω1 = 1.0 ω2 = 9.136
	ma0	-2386.01			ω0 = 0.0 ω1 = 1.0 ω2 = 1.0
	terminal branch of Delphinapterus leucas
	ma	-2386.2	0	1	ω0 = 0.0 ω1 = 1.0 ω2 = 1.0
	ma0	-2386.2			ω0 = 0.0 ω1 = 1.0 ω2 = 1.0
	ancestral Phocoenidae & Monodontidae
	ma	-2386.2	0	1	ω0 = 0.0 ω1 = 1.0 ω2 = 1.0
	ma0	-2386.2			ω0 = 0.0 ω1 = 1.0 ω2 = 1.0
	terminal branch of Delphinus capensis
	ma	-2386.2	1e-05	0.997477	ω0 = 0.0 ω1 = 1.0 ω2 = 1.0
	ma0	-2386.2			ω0 = 0.0 ω1 = 1.0 ω2 = 1.0
	ancestral Mysticeti
	ma	-2386.2	-8e-06	1	ω0 = 0.0 ω1 = 1.0 ω2 = 1.0
	ma0	-2386.2			ω0 = 0.0 ω1 = 1.0 ω2 = 1.0
	ancestral Tursiops truncutus & Delphinus capensis
	ma	-2386.2	0	1	ω0 = 0.0 ω1 = 1.0 ω2 = 1.0
	ma0	-2386.2			ω0 = 0.0 ω1 = 1.0 ω2 = 1.0
	terminal branch of Balaenoptera acutorostrata
	ma	-2385.61	0	1	ω0 = 0.0 ω1 = 1.0 ω2 = 1.0
	ma0	-2385.61			ω0 = 0.0 ω1 = 1.0 ω2 = 1.0
	ancestral Balaenopteridae
	ma	-2386.2	0	1	ω0 = 0.0 ω1 = 1.0 ω2 = 1.0
	ma0	-2386.2			ω0 = 0.0 ω1 = 1.0 ω2 = 1.0
	------------------
LXRa	ancestral Odontoceti
	ma	-2030.2	0	1	ω0 = 0.095 ω1 = 1.0 ω2 = 1.0
	ma0	-2030.2			ω0 = 0.095 ω1 = 1.0 ω2 = 1.0
	terminal branch of Lipotes vexillifer
	ma	-2030.2	0	1	ω0 = 0.095 ω1 = 1.0 ω2 = 1.0
	ma0	-2030.2			ω0 = 0.095 ω1 = 1.0 ω2 = 1.0
	terminal branch of Orcinus orca
	ma	-2030.2	0	1	ω0 = 0.095 ω1 = 1.0 ω2 = 1.0
	ma0	-2030.2			ω0 = 0.095 ω1 = 1.0 ω2 = 1.0
	terminal branch of Balaenoptera acutorostrata
	ma	-2030.2	0	1	ω0 = 0.095 ω1 = 1.0 ω2 = 1.0
	ma0	-2030.2			ω0 = 0.095 ω1 = 1.0 ω2 = 1.0
	ancestral Delphinoidea & Lipotidae
	ma	-2030.2	0	1	ω0 = 0.095 ω1 = 1.0 ω2 = 1.0
	ma0	-2030.2			ω0 = 0.095 ω1 = 1.0 ω2 = 1.0
[truncated: 1,140 more rows]
