# Supplementary material for: ‘Obesity’ is healthy for cetaceans? Evidence from pervasive positive selection in genes related to triacylglycerol metabolism
Source: Sci Rep. 2015 Sep 18;5:14187. doi: 10.1038/srep14187 (PMC4585638; doi:10.1038/srep14187)
Supplement: Supplementary Table S5 [file srep14187-s5.xls]

## Sheet: Sheet1
Supplementary Table S5: Analysis of the selective pressure acting on TAG metabolism genes derived from the cetaceans only dataset (M8&M8a model).
Gene	Models	-Inl	p-value	M8 ω value	Positively selected sites
ABHD5	M8	1628.3	0.908842	1.12545
	M8a	1628.31
ACACA	M8	4640.65	1	1
	M8a	4640.64
ACSL1	M8	3877.64	0.0240124	1.96522	100 (0.800) 169 (0.842) 183 (0.829) 254 (0.877) 310 (0.863) 333 (0.852) 374 (0.936) 657 (0.849) 661 (0.838) 662 (0.877)
	M8a	3880.19
ACSL3	M8	3448.38	1	1
	M8a	3448.38
ACSL4	M8	3434.53	1	1
	M8a	3434.53
ACSL5	M8	3756.16	<0.01	10.6094	62 (0.855) 208 (0.883) 222 (0.983) 429 (0.845) 466 (0.994) 644 (0.838) 666 (0.975) 685 (0.858)
	M8a	3762.75
ACSL6	M8	2972.08	0.015749	2.99102	17 (0.872) 124 (0.908) 160 (0.923) 171 (0.917) 215 (0.899) 276 (0.931) 410 (0.986)
	M8a	2975
ACSS1	M8	3211.69	0.148612	8.28149
	M8a	3212.73
ACSS2	M8	3261.54	0.341019	2.13857
	M8a	3261.99
ACSS3	M8	3148.09	0.994358	1
	M8a	3148.09
ADIPOQ	M8	1304.61	0.391685	5.99608
	M8a	1304.97
ADPLA	M8	929.939	0.431089	4.07429
	M8a	930.249
ADRP	M8	1467.32	0.952649	1
	M8a	1467.32
AGPAT1	M8	1338.51	0.990426	1
	M8a	1338.51
AGPAT2	M8	1134.58	0.666471	1.40792
	M8a	1134.67
AGPAT3	M8	2026.1	0.798005	1
	M8a	2026.14
AGPAT4	M8	1567.63	0.100414	15.7061
	M8a	1568.98
AGPAT5	M8	1734.51	0.645178	1.49875
	M8a	1734.62
AGPAT6	M8	2072.18	1.36558	1.36558
	M8a	2072.27
AMPK	M8	2511.11	0.703204	1.47809
	M8a	2511.19
ATGL	M8	1546.19	0.349613	2.02766
	M8a	1546.63
APOB	M8	23729.4	0.0586576	4.02944
	M8a	23731.2
CAV1	M8	769.968	1	1
	M8a	769.968
CD36	M8	2958.04	<0.01	2.3879	18 (0.964) 19 (0.953) 38 (0.874) 42 (0.886) 60 (0.991) 65 (0.939) 145 (0.935) 151 (0.934) 152 (0.911) 154 (0.874) 156 (0.998) 157 (0.892) 158 (0.964) 160 (0.999) 161 (0.916) 166 (0.916) 190 (0.857) 195 (0.948) 217 (0.899) 236 (0.927) 263 (0.969) 325 (0.949) 349 (0.919) 354 (0.963) 355 (0.951) 355 (0.951) 358 (0.855) 383 (0.961) 397 (0.946) 398 (0.899) 399 (0.981) 401 (0.905) 411 (0.997) 414 (0.85…
	M8a	2970.14
CIDEA	M8	1101.61	0.002952	1.33696
	M8a	1101.61
DGAT1	M8	2104.94	0.0136113	14.4308	419（0.964）
	M8a	2107.99
DGAT2	M8	1684.39	0.0280457	3.30457	41 (0.893) 42 (0.930) 67 (0.827) 117 (0.918) 177 (0.984) 227 (0.849)
	M8a	1681.98
DGKA	M8	3431.72	0.0405131	5.59313	451 (0.898) 572 (0.966) 720 (0.888)
	M8a	3433.82
DGKB	M8	3481.59	1	4.06698
	M8a	3481.58
DGKE	M8	2531.83	1	1.97413
	M8a	2531.82
DGKG	M8	3838.85	0.955171	1
	M8a	3838.85
DGKH	M8	5592.41	0.0121956	503.77	1202 (0.824)
	M8a	5595.55
DGKI	M8	4329.95	1	234.665
	M8a	4329.94
DGKQ	M8	4041.08	0.000696825	31.38	278 (0.800) 279 (0.979) 313 (0.866) 338 (0.828)
	M8a	4046.83
DGKZ	M8	5229.56	0.526028	1.35226
	M8a	5229.76
FABP1	M8	823.037	0.343367	2.33206
	M8a	823.486
FABP2	M8	663.012	0.046858	3.83667	11 (0.856) 105 (0823) 26 (0.817)
	M8a	664.987
FABP3	M8	641.636	0.824486	1.27029
	M8a	641.66
FABP4	M8	705.734	<0.01	7.5012	24 (0.957) 29 (0.951) 33 (0.943) 41 (0.959) 53 (0.961) 57 (0.955) 86 (0.954) 122 (0.996)
	M8a	713.695
FABP5	M8	537.087	1	1
	M8a	537.087
FABP6	M8	776.847	0.380419	2.8308
	M8a	777.232
FABP7	M8	567.124	1	1
	M8a	567.124
FAS	M8	12667.4	0.320815	1.71169
	M8a	12667.9
FATP1	M8	3132.9	1	1
	M8a	3132.9
FATP2	M8	3098.49	0.0297886	8.29163	176 (0.905) 242 (0.981) 251 (0.817) 356 (0.839) 392 (0.868)
	M8a	3100.85
FATP3	M8	3396	0.00412727	999	3 (0.920) 5 (0.893) 165 (0.859) 241 (0.819) 505 (0.819) 604 (0.864) 676 (0.803)
	M8a	3400.11
FATP4	M8	3091.31	0.998872	1
	M8a	3091.31
GNPAT	M8	3546.21	0.00445333	2.50299	23 (0.877) 176 (0.873) 178 (0.958) 205 (0.832) 214 (0.880) 434 (0.853) 441 (0.886) 462 (0.854) 466 (0.863) 477 (0.841) 583 (0.882) 664 (0.879)
	M8a	3550.26
GOT2	M8	1971.03	0.639188	1.66688
	M8a	1971.14
GPAT1	M8	4094.41	0.310572	2.59682
	M8a	4094.93
GPAT2	M8	4640.9	0.00300934	21.4197	439 (0.964) 445 (0.912) 479 (0.873) 572 (0.856) 677 (0.849)
	M8a	4645.3
HSL	M8	2937.26	0.608893	1.42503
	M8a	2937.39
LIPH	M8	2186.82	0.484039	1.56716
	M8a	2187.06
LPL	M8	2385.76	0.349679	1.66881
	M8a	2386.2
LXRa	M8	2030.2	1	1
	M8a	2030.2
LXRb	M8	2106.99	1	1
	M8a	2106.99
MGLL	M8	1738.07
	M8a	1738.21	0.604558	4.54766
MLXIPL	M8	3832.28	0.018159	346.673
	M8a	3835.07
MOGAT1	M8	1789.42	<0.01	13.1111	26 (0.891) 27 (0.987) 30 (0.999) 34 (0.903) 43 (0.873) 292 (0.885)
	M8a	1795.79
MOGAT2	M8	2001.6	<0.01	17.9308	74 (0.996) 238 (0.983) 255 (0.942) 295 (0.997)
	M8a	2011.22
MOGAT3	M8	1213.02	0.754926	1
	M8a	1213.07
PDE3B	M8	4051.58	<0.01	4.20469	18 (0.972) 68 (0.987) 83 (0.930) 84 (0.814) 85 (0.812) 97 (0.812) 161 (0.994) 185 (0.885) 187 (0.950) 284 (0.966) 301 (0.919) 304 (0.895) 337 (0.957) 339 (0.961) 651 (0.944) 727 (0.900)
	M8a	4061.87
PLCB1	M8	5207.04	1	1
	M8a	5207.04
PLCB2	M8	5807.33	0.105257	20.8117
	M8a	5808.64
PLCB3	M8	5722.55	0.478904	2.23617
	M8a	5722.8
PLCB4	M8	5236.8	0.86196	1
	M8a	5236.81
PLCD3	M8	3884.1	0.729673	1.11654
	M8a	3884.16
PLCD4	M8	3646.31	0.176992	2.58902
	M8a	3647.22
PLCE1	M8	10686.2	0.329637	2.71942
	M8a	10686.7
PLCG1	M8	5838.98	0.997015	1
	M8a	5838.98
PLCG2	M8	6098.72	0.642717	2.85822
	M8a	6098.83
PLCH1	M8	8215.19	0.16853	14.7134
	M8a	8216.13
PLCH2	M8	4814.77	1	1
	M8a	4814.77
PLCZ1	M8	2911.37	0.0098024	49.7083	340 (0.959)
	M8a	2914.7
PLIN1	M8	1432.53	0.907427	2.94409
	M8a	1432.54
PLIN3	M8	2031.91	1	1
	M8a	2031.91
PLIN4	M8	8804.39	0.713474	1
	M8a	8804.46
PLIN5	M8	2177.88	1	1
	M8a	2177.88
PNLIP	M8	2540.2	<0.01	3.50427	47 (0.890) 49 (0.859) 88 (0.974) 101 (0.824) 104 (0.849) 105 (0.927) 112 (0.911) 153 (0.869) 223 (0.835) 232 (0.972) 237 (0.970) 306 (0.994) 336 (0.838) 337 (0.859) 338 (0.893) 341 (0.995) 342 (0.859) 359 (0.888) 366 (0.868) 395 (0.887) 402 (0.846)
	M8a	2548.95
PPAP2A	M8	1270.14	1	1
	M8a	1270.14
PPAP2B	M8	1124.09	1	1
	M8a	1124.09
PPAP2C	M8	1447.27	<0.01	199.838	253 (0.823) 258 (0.847) 261 (0.855) 267 (0.863) 268 (0.931) 276 (0.924)
	M8a	1454.52
PPARA	M8	2408.08	1	1
	M8a	2408.08
PPARD	M8	1979.93	1	1
	M8a	1979.93
PPARG	M8	2319.95	1	1
	M8a	2319.95
SERTAD2	M8	1369.9	1	1
	M8a	1369.9
SREBF1	M8	3020.8	0.334508	1.96963
	M8a	3021.27
SREBF2	M8	4868.56	0.995213	1
	M8a	4868.56
