# Supplementary material for: ‘Obesity’ is healthy for cetaceans? Evidence from pervasive positive selection in genes related to triacylglycerol metabolism
Source: Sci Rep. 2015 Sep 18;5:14187. doi: 10.1038/srep14187 (PMC4585638; doi:10.1038/srep14187)
Supplement: Supplementary Table S6 [file srep14187-s6.xls]

## Sheet: Sheet1
Supplementary Table S6: Positively selected sites of TAG metabolism genes identified by PAML, DATAMONKEY and TreeSAAP.
GENES	AA Positions	PAML		DATAMONKEY		TreeSAAP
		PAML Site Model (M8) p>0.8	PAML Branch-Site Model	FEL p<0.1	REL BF>50	Radical Changes in Amino Acid Properties*	Total
ACACA	848		0.621 (terminal branch of Balaenoptera omurai)
	923		0.835(terminal branch of Balaenoptera omurai)			Pr αc Et	3
ACSL1	32		0.656(terminal branch of Tursiops truncutus)		712.786	pK'	1
	100	0.8			802.465	Pα	1
	106		0.502(terminal branch of Neophocaena phocaenoides)		743.026	Pα	1
	135		0.505(terminal branch of Neophocaena phocaenoides)		611.875
	169	0.842			910.462	Pα Pc αn Pt	4
	183	0.829			592.882
	254	0.877			2085.85
	310	0.863			466.069	Ns Pβ Bl Pc F Ra Hp Pt	8
	333	0.852			871.9	Pα RF Pc K0 Pr αn Pt	7
	374	0.936	0.994**(terminal branch of Balaenoptera acutorostrata )		55.8633	Pα Ns Pc K0 F αc αn Ra Hp Pt	10
	375		0.974*(terminal branch of Balaenoptera acutorostrata )			Ns c pK' F μ	4
	376		0.805(terminal branch of Balaenoptera acutorostrata )
	657	0.849	0.942(terminal branch of Tursiops truncutus)		729.893	Ns Br h El Pr p αc Hp Et	9
	661	0.838	0.945(terminal branch of Tursiops truncutus)			pHi	1
	662	0.877	0.975* (terminal branch of Tursiops truncutus)			Pr αc Et	3
	669		0.633(terminal branch of Tursiops truncutus)			Ns Bl RF Pc F αn Pt	7
ACSL5	62	0.855			204.465
	208	0.883			293.323	Ns Ra	2
	222	0.983*			1577.87	Ca pHi V0 Esm	4
	429	0.845		0.091236	3569.5	Pa Pc Pt	3
	466	0.994**			2752.85	Br h El F p Ra Ht	7
	644	0.838			185.935
	666	0.975*			3003.24	Esm	1
	685	0.858			225.007
ACSL6	17	0.872			95.1559
	124	0.908			107.628	pHi	1
	160	0.923			132.72	pK'	1
	171	0.917				Pa	1
	215	0.899			122.838
	276	0.931	0.908(terminal branch of Tursiops truncutus)		123.168	F	1
	410	0.986*		0.0933629	124.293	pHi	1
ACSS1	106		0.88(terminal branch of Physeter catodon)		140.42	Ns c h p	4
	628		0.683(terminal branch of Physeter catodon)		4630.15
AGPAT5	157		0.961* (terminal branch of Neophocaena phocaenoides)
	166		0.738(terminal branch of Neophocaena phocaenoides)
	249		0.828(terminal branch of Balaenoptera omurai)		97.0027
	323		0.957*(terminal branch of Balaenoptera omurai)		255.571
AGPAT6	362		0.878(terminal branch of Neophocaena phocaenoides)
	380		0.635(terminal branch of Neophocaena phocaenoides)
	402		0.602(terminal branch of Neophocaena phocaenoides)			Pt	1
	402		0.616(ancestral Delphinoidea )			αc	1
	425		0.572(ancestral Delphinoidea )			Pβ	1
	428		0.63(ancestral Delphinoidea )		292.423
APOB	3188		0.895(terminal branch of Balaena mysticetus)			Pα Pr αc Pt	4
	3958		0.649(terminal branch of Tursiops truncutus)			RF c pK' Ra Pt	5
CD36	18	0.964*
	19	0.953*
	38	0.874
	42	0.886
	60	0.991**
	65	0.939				pK′	1
	145	0.935				Pα	1
	151	0.934				K0 Pr	2
	152	0.911
	154	0.874				Pβ	1
	156	0.998**
	157	0.892				Pβ	1
	158	0.964*
	160	0.999**				Pβ Bl RF Pc pK′ F Mv V0 Ra Hp Ht Pt	12
	161	0.916				pK′	1
	166	0.916
	190	0.857				Ns Pβ Bl Br Pc RF pK′ El F Ra Hp Ht Pt	13
	195	0.948				pK′	1
	217	0.899				pHi	1
	234		0.75(terminal branch of Balaena mysticetus)
	236	0.927				c Ht	2
	259		0.759(terminal branch of Balaena mysticetus)
	263	0.969*
	325	0.949				pHi	1
	349	0.919				Ns Bl RF Pc F αn Pt	7
	354	0.963*				αm	1
	355	0.951*				Ns Br pK′ Ra Hp Ht	6
	358	0.855				Pα Pc Pt	3
	383	0.961*				pK′	1
	397	0.946				pHi	1
	398	0.899				Pα Pc Pt	3
	399	0.981*
	401	0.905				Et	1
	411	0.997**				Pα Pc K0 αc Pt	5
	414	0.855
	440	0.915				pK′	1
	447	0.846				Pα Pt	2
	448	0.934				pK′	1
	450	0.961*				Ns Br pK′ Ra Hp Ht	6
	451		0.766(terminal branch of Balaena mysticetus)			pK′	1
	454	0.945				Pβ	1
	458	0.858				Ns Br pK′ Ra Hp Ht	6
	459	0.942				Pβ	1
	469	0.957*				Ns Br RF Pc F αn Pt	7
	471	0.894				Ca pHi V0 Esm	4
	472	0.897				pK′	1
	473	0.999**	0.777(terminal branch of Balaena mysticetus)		1160.97	pHi	1
CIDEA	32		0.892(terminal branch of Tursiops truncutus)			Esm	1
	112		0.895(terminal branch of Tursiops truncutus)			Pα Pc	2
	120		0.583(terminal branch of Tursiops truncutus)			Pα Ns Pc K0 F αc αn Ra Hp	9
	162		0.983*(terminal branch of Tursiops truncutus)			Esm	1
	175		0.897(terminal branch of Tursiops truncutus)			Esm	1
DGAT1	419	0.964*			300494	Pα Pc Pt	3
DGAT2	41	0.893
	42	0.93
	67	0.827	0.930 (ancestral Phocoenidae & Monodontidae)			Ns Br c	3
	117	0.918
	177	0.984*				pHi	1
	223		0.639(ancestral Phocoenidae & Monodontidae)
	227	0.849				Esm	1
DGKA	209		0.789(terminal branch of Tursiops truncutus)			Pβ	1
	213		0.789(terminal branch of Tursiops truncutus)		1152.82
	304		0.787(terminal branch of Tursiops truncutus)			Pα Ns Pc K0 F αc αn Ra Hp Pt	10
	336		0.792(terminal branch of Tursiops truncutus)			αc Ht	2
	451	0.898				Ca pHi V0 Esm	4
	572	0.966*	0.818(terminal branch of Tursiops truncutus)
	720	0.888
DGKG	89		0.711(ancestral Odontoceti)			Pr αc	2
			0.693(ancestral Delphinoidea & Lipotidae)
			0.623(ancestral Mysticeti )
	144		0.685(ancestral Odontoceti)
			0.682(ancestral Mysticeti)
	148		0.684(ancestral Odontoceti)			K0 Pr P Et Pt	5
			0.68(1ancestral Mysticeti )
	229		0.507(terminal branch of Physeter catodon)
	239		0.681(ancestral Odontoceti)
			0.678(ancestral Mysticeti )
	295		0.534(ancestral Delphinoidea & Lipotidae)			Pβ	1
	334		0.541(ancestral Delphinoidea & Lipotidae)			Pβ Bl Pc F Ra Pt	6
	403		0.678(ancestral Odontoceti)
			0.677(ancestral Mysticeti )			pHi	1
	372		0.872(terminal branch of Physeter catodon)
	649		0.528(ancestral Delphinoidea & Lipotidae)
	697		0.528(ancestral Delphinoidea & Lipotidae)			pK′	1
DGKH	10		0.783(terminal branch of Tursiops truncutus)			Pα Pc Pt	3
	13		0.755(terminal branch of Tursiops truncutus)			Pβ	1
	15		0.762(terminal branch of Tursiops truncutus)			Pα Pc Pt	3
	100		0.766(terminal branch of Tursiops truncutus)			Pα Pc Pt	3
	900		0.754(terminal branch of Tursiops truncutus)			Pt	1
	1201		0.762(terminal branch of Tursiops truncutus)			Pc c αm Ht	4
	1202	0.824	0.975*(terminal branch of Tursiops truncutus)			Ns Pβ Bl Pc F Ra Hp Pt	8
DGKQ	278	0.8				Pr αc Et	3
	279	0.979*		0.0514474	4566.61	Pα Pc Pt	3
	313	0.866		0.0789556		Esm	1
	338	0.828				RF Ca pHi Hnc αc αm Esm	7
FABP2	11	0.856	0.799(terminal branch of Balaenoptera omurai)			Esm	1
FABP4	24	0.957*			2823.62	Ns Pβ Bl Pc Ra Hp Pt	7
	29	0.951*				Pα	1
	33	0.943
	41	0.959*
	53	0.961*			2360.96
	57	0.955*			2523.45	Ns Br pK′ Ra Hp Ht	6
	86	0.954*			125035	Ns c pK′ F μ	5
	122	0.996**			2633.41	pK′	1
FABP6	2		0.879(terminal branch of Physeter catodon)
FATP2	176	0.905			894.17	Pr	1
	242	0.981*		0.0861955	1248.74	Ns Br pK'	3
	251	0.817				Pα	1
	356	0.839				pK'	1
	392	0.868			209.662	pK'	1
FATP3	3	0.92
	5	0.893
	165	0.859				pK'	1
	241	0.819				Pβ	1
	505	0.819				Ns Bl RF h pHi Hnc p αn Esm Et	10
	604	0.864				Esm	1
	676	0.803				αc	1
GNPAT	23	0.877		0.0946062	66655	c Et
	176	0.873	0.867(terminal branch of Balaenoptera acutorostrata )		1173.63	K0 Et	2
	178	0.958*	0.695(terminal branch of Balaenoptera acutorostrata )		39135.1
	179		0.503(terminal branch of Balaenoptera acutorostrata )			αc	1
	205	0.832			1074.89	αc	1
	214	0.88			1326.04
	304		0.503(terminal branch of Balaenoptera acutorostrata )
	434	0.853			1213.09
	441	0.886
	451		0.514(terminal branch of Balaenoptera acutorostrata )
	462	0.854				pK′	1
	466	0.863			1287.3
	477	0.841			1171.21	Ns Br pK′	3
	583	0.882			1250.02	RF c Esm	3
	631		0.523(terminal branch of Balaenoptera acutorostrata )
	664	0.879			1186.68	Pα Ns Pc K0 F αc αn Ra Hp Pt	10
GOT2	79		0.860(terminal branch of Tursiops truncutus)		800.625	Ns Pβ Bl Pc F Ra Hp Pt	8
GPAT2	115		0.526(ancestral Odontoceti)			Pα	2
	131		0.694(ancestral Mysticeti)			K0 Pr	2
			0.613(ancestral Odontoceti)
	158		0.542(ancestral Odontoceti)			pK′	1
			0.532(ancestral Mysticeti)
	172		0.506(ancestral Odontoceti)
	316		0.630(ancestral Odontoceti)			pK′	1
			0.711(ancestral Mysticeti)
	385		0.629(ancestral Odontoceti)			Ns Br pK′Ra Hp Ht	6
			0.709(ancestral Mysticeti)
	439	0.964*		0.0957141	57.4047
	445	0.912		0.0995822		RF c pK′ Ca Mv Mw V0 Esm	8
	452		0.630(ancestral Odontoceti)			Ns Ra	2
			0.915(ancestral Mysticeti)
	479	0.873				pHi	1
	565		0.636(ancestral Odontoceti)			Pα Pc Pt	3
			0.728(ancestral Mysticeti)
	572	0.856		0.077724		Pα Ns Pc K0 F αc αn Ra Hp Pt	10
	620		0.537(ancestral Odontoceti)			Pt	1
			0.517(ancestral Mysticeti)
	677	0.849
	777		0.536(ancestral Odontoceti)			RF Ca pHi Hnc αc αm Esm	7
			0.516(ancestral Mysticeti)
LXRb	50		0.683(terminal branch of Balaena mysticetus)			αc	1
	338		0.951*(terminal branch of Balaena mysticetus)
MGLL	115		0.998**(terminal branch of Tursiops truncutus)			Ns Pβ Br RF pK′ h El F Hnc Pr p Ra Hp Et	14
	202		0.965*(terminal branch of Tursiops truncutus)			pHi Hnc Esm	3
	203		0.998**(terminal branch of Tursiops truncutus)			Pr	1
MLXIPL	439		0.571(terminal branch of Physeter catodon)
MOGAT1	26	0.891
	27	0.987*			4696.65	αc Ht	2
	30	0.999**			143.967
	34	0.903			2220.15
	43	0.873			2863.9	pK′	1
	292	0.885			2441.65	Esm	1
MOGAT2	74	0.996**		0.0638196	1410	pK′	1
	238	0.983*		0.0761058	784.003	p Ht	2
	255	0.942			109.145	Ca pHi Mv Mw Hnc V0 μ Esm Et	9
	295	0.997**		0.0604685	879.527	Ns Br c Ca h pHi Hnc p Esm Et	10
PDE3B	18	0.972*	0.766(terminal branch of Delphinus capensis)		340.233	Pα Pt	2
	30		0.635(terminal branch of Delphinus capensis)		200.167
	34		0.625(terminal branch of Delphinus capensis)		136.444	Ca pHi Mv Mw Hnc V0 μ Esm Et	9
	41		0.671(terminal branch of Delphinus capensis)		228.524	Ns Br RF h pHi Hnc p αn Esm Et	10
	45		0.507(terminal branch of Physeter catodon)		140.796	Pα	1
	52		0.633(terminal branch of Delphinus capensis)		143.32	V0 Ht	2
	64		0.646(terminal branch of Delphinus capensis)		123.909
	65		0.67(terminal branch of Delphinus capensis)			Ns Br μ	3
	68	0.987*	0.994**(terminal branch of Delphinus capensis)		302.063	Ns Br c h pHi El p Esm Hp Et	10
	79		0.63(terminal branch of Delphinus capensis)		145.296	K0 F αc αm	4
	83	0.93			543.223
	84	0.814	0.893(terminal branch of Delphinus capensis)		161.908	Ns c pK′ F μ	5
	85	0.812	0.927(terminal branch of Delphinus capensis)		152.377	Bl RF Pc Ca El F Mv Mw V0 μ Ra Ht	12
	97	0.812	0.943(terminal branch of Delphinus capensis)		346.749	pHi αc	2
	109		0.511(terminal branch of Physeter catodon)		159.162	Pα Pc Pt	3
	161	0.994**		0.0395727	582.126	Pα Ns Pc K0 F αc αn Ra Hp Pt	10
	185	0.885				Pα	1
	187	0.95	0.88(terminal branch of Physeter catodon)			αc Ht	2
	188		0.512(terminal branch of Physeter catodon)			Pα Pc Pt	3
	272		0.503(terminal branch of Physeter catodon)		120.709	Pα	1
	283		0.505(terminal branch of Physeter catodon)		117.144	αc	1
	339	0.961*	0.871(terminal branch of Physeter catodon)	0.0728583	607.026
	440		0.507(terminal branch of Physeter catodon)		193.168	Ns Br h F p Et	6
	651	0.944			613.973	pK′	1
	727	0.900*			432.17	pHi αc	2
	770		0.519(terminal branch of Physeter catodon)		164.835	Pc K0 αm Ht	4
PLCB2	294		0.607(ancestral Delphinidae)
	496		0.64(ancestral Delphinidae)			Pβ	1
	519		0.64(ancestral Delphinidae)
	860		0.741(ancestral Delphinidae)		114.047	Pα Ns Pc K0 F αc αn Ra Hp Pt	10
	861		0.562(ancestral Delphinidae)			K0 Ht	2
	869		0.846(ancestral Delphinidae)		825.529	Pc Et	2
	879		0.522(ancestral Delphinidae)			Pt	1
	897		0.543(ancestral Delphinidae)
	959		0.625(ancestral Delphinidae)			pHi	1
	970		0.664(ancestral Delphinidae)			Pα Pc Pt	3
	982		0.639(ancestral Delphinidae)			Esm	1
	1090		0.662(ancestral Delphinidae)			pK′	1
	1184		0.648(ancestral Delphinidae)
	1186		0.663(ancestral Delphinidae)
PLCB4	635		0.623(terminal branch of Tursiops truncutus)			Pα	1
	637		0.625(terminal branch of Tursiops truncutus)			Ns Br h F p Et	6
	649		0.627(terminal branch of Tursiops truncutus)
PLCD3	52		0.847(terminal branch of Tursiops truncutus)			Ns Bl RF Pc F αn Pt	7
	54		0.559(terminal branch of Tursiops truncutus)			Ns Pβ Br RF h El F Pr p αc Ra Hp Et	13
	64		0.557(terminal branch of Tursiops truncutus)			Ns c pK′ F μ	5
	83		0.54(terminal branch of Tursiops truncutus)
	100		0.586(terminal branch of Tursiops truncutus)			Pα Ns Pc K0 F αc αn Ra Hp Pt	10
	106		0.752(terminal branch of Tursiops truncutus)
	108		0.912(terminal branch of Tursiops truncutus)
	121		0.573(terminal branch of Tursiops truncutus)			Pα Pc Pt	3
	122		0.54(terminal branch of Tursiops truncutus)
	124		0.564(terminal branch of Tursiops truncutus)			Ns Br c Ca h pHi Hnc p Esm Et	10
	125		0.574(terminal branch of Tursiops truncutus)
	128		0.575(terminal branch of Tursiops truncutus)			Pα Pc αn Pt	4
	153		0.578(terminal branch of Tursiops truncutus)			Pα Pc Pt	3
	174		0.569(terminal branch of Tursiops truncutus)
	176		0.522(terminal branch of Tursiops truncutus)			Ns Br K0 Ca h pHi Hnc p Esm Et	10
	268		0.513(terminal branch of Tursiops truncutus)			Pα	1
	338		0.524(terminal branch of Tursiops truncutus)			αc Ht	2
	367		0.565(terminal branch of Tursiops truncutus)			Pβ Bl Pc F Ra Pt	6
PLCD4	138		0.848(terminal branch of Balaenoptera acutorostrata )		161.444	Pc K0 αm Ht	4
			0.848(ancestral Odontoceti)
	157		0.587(terminal branch of Balaenoptera acutorostrata )
			0.587(ancestral Odontoceti)
	457		0.575(terminal branch of Balaenoptera acutorostrata )			Pα Ns Pc K0 F αc αn Ra Hp Pt	10
			0.575(ancestral Odontoceti)
	700		0.586(terminal branch of Balaenoptera acutorostrata )			Pc K0 αm Ht	4
			0.586(ancestral Odontoceti)
	703		0.59(terminal branch of Balaenoptera acutorostrata )
			0.59(ancestral Odontoceti)
PLCE1	414		0.585(terminal branch of Tursiops truncutus)		998.624
	468		0.571(terminal branch of Tursiops truncutus)		991.011
	1139		0.591(terminal branch of Tursiops truncutus)		2076840
	1140		0.929(terminal branch of Tursiops truncutus)		780903
	1147		0.583(terminal branch of Tursiops truncutus)		994.005
	1154		0.576(terminal branch of Tursiops truncutus)		972.152
	1158		0.926(terminal branch of Tursiops truncutus)		825050
	1160		0.592(terminal branch of Tursiops truncutus)		982.334
	2055		0.584(terminal branch of Tursiops truncutus)		999.354
PLCG2	308		0.693(terminal branch of Tursiops truncutus)
	393		0.697(terminal branch of Tursiops truncutus)			Pβ	1
	394		0.705(terminal branch of Tursiops truncutus)			RF c	2
	397		0.976* (terminal branch of Tursiops truncutus)
	462		0.717(terminal branch of Tursiops truncutus)			Pβ Bl Pc F Ra Pt	6
PLCH1	829		0.809(terminal branch of Tursiops truncutus)			RF Pc F Ra Ra Pt	6
PLCH2	29		0.936(terminal branch of Orcinus orca)
	30		0.812(terminal branch of Orcinus orca)			Pβ Bl Pc F Ra Pt	6
	199		0.522(ancestral Odontoceti)			Esm	1
	215		0.527(ancestral Odontoceti)			pHi	1
			0.503(terminal branch of Balaenoptera acutorostrata )
	237		0.522(ancestral Odontoceti)			Pα	1
			0.501(terminal branch of Balaenoptera acutorostrata )
	250		0.526(ancestral Odontoceti)			Pα	1
			0.501(terminal branch of Balaenoptera acutorostrata )
	269		0.518(ancestral Odontoceti)			Pβ
	351		0.501(terminal branch of Balaenoptera acutorostrata )			Pα	1
			0.522(ancestral Odontoceti)
	356		0.518(ancestral Odontoceti)			Pβ	1
	358		0.522(ancestral Odontoceti)			Pα	1
			0.501(terminal branch of Balaenoptera acutorostrata )
	411		0.566(terminal branch of Orcinus orca)
	412		0.979*(terminal branch of Orcinus orca)			K0 pHi αc	3
	419		0.527(ancestral Odontoceti)			pK′	1
			0.505(terminal branch of Balaenoptera acutorostrata )
	494		0.528(ancestral Odontoceti)			Pt	1
			0.504(terminal branch of Balaenoptera acutorostrata )
	500		0.574(ancestral Odontoceti)
	512		0.792(terminal branch of Orcinus orca)			Esm	1
	525		0.523(ancestral Odontoceti)
			0.502(terminal branch of Balaenoptera acutorostrata )
	546		0.508(ancestral Odontoceti)			Pα Ns Pc K0 F αc αn Ra Hp Pt	10
	550		0.517(ancestral Odontoceti)			Ns Br RF h pHi Hnc p αn Esm	9
	573		0.813(terminal branch of Orcinus orca)
	578		0.827(terminal branch of Orcinus orca)		291.082	F	1
	582		0.525(ancestral Odontoceti)
			0.502(terminal branch of Balaenoptera acutorostrata )
	593		0.786(terminal branch of Orcinus orca)			Pβ	1
	608		0.813(terminal branch of Orcinus orca)
	803		0.524(ancestral Odontoceti)			Pα Pc K0 αc Pt	5
			0.501(terminal branch of Balaenoptera acutorostrata )
PLCZ1	340	0.959*			382.291	Br RF h El F Pr p Hp Et	9
PLIN1	213		0.917(ancestral Balaenopteridae)		790.837	Pc Et	2
			0.917(ancestral Delphinoidea & Lipotidae)
	224		0.61(ancestral Delphinoidea & Lipotidae)		103.733	Pα	1
PNLIP	47	0.89			131.289	αc Ht	2
	49	0.859			115.646	pHi αc	2
	88	0.974*		0.0891337	2345.19	Ns Br c Ca h pHi Hnc p Esm Et	10
	96		0.801(terminal branch of Lipotes vexillifer )			Ns Pβ RF El Pr p αc Hp	8
	97		0.792(terminal branch of Lipotes vexillifer )			pHi Et	2
	99		0.782(terminal branch of Lipotes vexillifer )			pHi αc	2
	101	0.824			96.556	pHi	1
	104	0.849	0.576(terminal branch of Lipotes vexillifer)		94.7557	αm	1
	105	0.927	0.821(terminal branch of Lipotes vexillifer)		226.907	Pα Pc h El Pr p Et Pt	8
	106		0.789(terminal branch of Lipotes vexillifer )			Ns Br RF Pc pK′ h El F Pr p Ra Hp Ht Et Pt	15
	112	0.911			83.6526	pHi αc	2
	138		0.778(terminal branch of Lipotes vexillifer )			pK′	1
	153	0.869			104.423	pHi αc	2
	214		0.785(terminal branch of Lipotes vexillifer )			pHi	1
	223	0.835	0.961*(terminal branch of Lipotes vexillifer)		105.372	Pα Pc Pt	3
	232	0.972*			1937.59
	237	0.970*	0.513(terminal branch of Lipotes vexillifer)	0.0901605	2412.8	pK′ Ns Bl h El Ra Hp Ht	8
	249		0.782(terminal branch of Lipotes vexillifer )
	306	0.994**			15883.7	Et	1
	315		0.778(terminal branch of Lipotes vexillifer )			αc Ht	2
	328		0.778(terminal branch of Lipotes vexillifer )			Pβ El	2
	336	0.838			98.2818	pHi	1
	337	0.859				K0 h Pr	3
	338	0.893			120.778	Ns Pβ Br RF h El F Pr p αc Ra Hp Et	13
	341	0.995**	0.534(terminal branch of Lipotes vexillifer)		34333.6	Pα	1
	342	0.859			109.621
	359	0.888			57.3701	Pβ El	2
	360		0.794(terminal branch of Lipotes vexillifer )			Pα Pc Pt	3
	366	0.868			93.8576	Pα Bl Br Ca Mv V0 Esm Et	8
	395	0.887			121.651	pHi αc	2
	402	0.846			124.158	Pβ El pK′	3
	407		0.775(terminal branch of Lipotes vexillifer )			Pα	1
PPAP2C	253	0.823				pHi	1
	258	0.847			53.522	Pt Pr αc Et	4
	261	0.855			499.009	Pβ El	2
	267	0.863			2933.91	K0 F αc αm	4
	268	0.931	0.841(terminal branch of Orcinus orca)	0.0874523	845.379	F	1
	276	0.924			976.764	Pα Ns c K0 pK′ αn	6
SREBF2	132		0.634(terminal branch of Neophocaena phocaenoides)
	143		0.645(terminal branch of Neophocaena phocaenoides)			Ca RF pHi αc αm Esm	6
	751		0.63(terminal branch of Neophocaena phocaenoides)			Pα	1
	837		0.879(terminal branch of Neophocaena phocaenoides)			pHi Hnc Esm	3
	845		0.63(terminal branch of Neophocaena phocaenoides)			Pα	1
	860		0.638(terminal branch of Neophocaena phocaenoides)			Pα Pc Pt	3
	922		0.637(terminal branch of Neophocaena phocaenoides)
* Pα=Alpha-helical tendency, Ns=Average number of surrounding residues, Pβ=Beta-structure tendency, Bl=Bulkiness, Br=Buriedness, RF=Chromatographic index, Pc=Coil tendency, c=Composition, K0=Compressibility, pK′=Equilibrium constant (ionisation COOH), Ca=Helical contact area, h=Hydropathy, pHi=Isoelectric point, El=Long-range non-bonded energy, F=Mean r.m.s. fluctuational displacement, Mv=Molecul…
