# Supplementary material for: ‘Obesity’ is healthy for cetaceans? Evidence from pervasive positive selection in genes related to triacylglycerol metabolism
Source: Sci Rep. 2015 Sep 18;5:14187. doi: 10.1038/srep14187 (PMC4585638; doi:10.1038/srep14187)
Supplement: Supplementary Table S7 [file srep14187-s7.xls]

## Sheet: Sheet1
Supplementary Table S7: The feature and description of the positive selection sites detected in cetaceans of TAG metabolism genes.
Genes	Positive selection sites	Feature key*	Description
ACSL1(human)	32	Transmembrane	Helical; Signal-anchor for type III membrane protein
	100	Topological domain	Cytoplasmic
	106	Topological domain	Cytoplasmic
	135	Topological domain	Cytoplasmic
	169	Topological domain	Cytoplasmic
	183	Topological domain	Cytoplasmic
	254	Topological domain	Cytoplasmic
	310	Topological domain	Cytoplasmic
	333	Topological domain	Cytoplasmic
	374	Topological domain	Cytoplasmic
	375	Topological domain	Cytoplasmic
	376	Topological domain	Cytoplasmic
	657	Topological domain	Cytoplasmic
	661	Topological domain	Cytoplasmic
	662	Topological domain	Cytoplasmic
	669	Topological domain	Cytoplasmic
ACSL5(human)	62	Topological domain	Cytoplasmic
	208	Topological domain	Cytoplasmic
	222	Topological domain	Cytoplasmic
	429	Topological domain	Cytoplasmic
	466	Topological domain	Cytoplasmic
	644	Topological domain	Cytoplasmic
	666	Topological domain	Cytoplasmic
	685	Topological domain	Cytoplasmic
ACSL6(human)	17
	124	Topological domain	Cytoplasmic
	160	Topological domain	Cytoplasmic
	171	Topological domain	Cytoplasmic
	215	Topological domain	Cytoplasmic
	276	Topological domain	Cytoplasmic
	410	Topological domain	Cytoplasmic
AGPAT6(bovine)	362	Glycosylation	N-linked (GlcNAc...)
CD36(bovine)	18	Transmembrane	Helical
	19	Transmembrane	Helical
	38	Topological domain	Extracellular
	42	Topological domain	Extracellular
	60	Topological domain	Extracellular
	65	Topological domain	Extracellular
	145	Topological domain	Extracellular
	151	Topological domain	Extracellular
	152	Topological domain	Extracellular
	154	Topological domain	Extracellular
	156	Topological domain	Extracellular
	157	Topological domain	Extracellular
	158	Topological domain	Extracellular
	160	Topological domain	Extracellular
	161	Topological domain	Extracellular
	166	Topological domain	Extracellular
	190	Topological domain	Extracellular
	195	Topological domain	Extracellular
	217	Topological domain	Extracellular
	234	Topological domain	Extracellular
	236	Glycosylation	N-linked (GlcNAc...)
	259	Disulfide bond
	263	Disulfide bond
	325	Topological domain	Extracellular
	349	Topological domain	Extracellular
	354	Topological domain	Extracellular
	355	Topological domain	Extracellular
	358	Topological domain	Extracellular
	383	Topological domain	Extracellular
	397	Topological domain	Extracellular
	398	Topological domain	Extracellular
	399	Topological domain	Extracellular
	401	Topological domain	Extracellular
	411	Topological domain	Extracellular
	414	Topological domain	Extracellular
	440	Topological domain	Extracellular
	447	Transmembrane	Helical
	448	Transmembrane	Helical
	450	Transmembrane	Helical
	451	Transmembrane	Helical
	454	Transmembrane	Helical
	458	Transmembrane	Helical
	459	Transmembrane	Helical
	469	Topological domain/Region	Cytoplasmic/Interaction with PTK2, PXN and LYN
	471	Topological domain/Region	Cytoplasmic/Interaction with PTK3, PXN and LYN
	472	Topological domain/Region	Cytoplasmic/Interaction with PTK4, PXN and LYN
	473	Topological domain/Region	Cytoplasmic/Interaction with PTK5, PXN and LYN
DGAT1(bovine)	419	Topological domain	Lumenal
DGAT2(bovine)	41	Transmembrane	Helical
	42	Transmembrane	Helical
	67	Transmembrane	Helical
	117	Topological domain	Cytoplasmic
	177	Topological domain	Cytoplasmic
	223	Topological domain	Cytoplasmic
	227	Topological domain	Cytoplasmic
DGKA(human)	209	Zinc finger	Phorbol-ester/DAG-type 1
	213	Zinc finger	Phorbol-ester/DAG-type 1
	304	Zinc finger	Phorbol-ester/DAG-type 2
	451	Domain	DAGKc
DGKG(human)	229	Domain	EF-hand 2
	239	Domain	EF-hand 2
	295	Zinc finger	Phorbol-ester/DAG-type 1
	372	Zinc finger	Phorbol-ester/DAG-type 2
DGKH(human)	100	Domain	PH
	1202	Motif	PDZ-binding
DGKQ(human)	313	Domain	Ras-associating
	338	Domain	Ras-associating
FABP4(bovine)	29	Motif	Nuclear localization signal
FATP2(human)	356	Topological domain	Cytoplasmic
	392	Topological domain	Cytoplasmic
GPAT2(human)	115	Topological domain	Cytoplasmic
	131	Topological domain	Cytoplasmic
	158	Topological domain	Cytoplasmic
	172	Topological domain	Cytoplasmic
	316	Transmembrane	Helical
	385	Topological domain	Mitochondrial intermembrane
	439	Topological domain	Mitochondrial intermembrane
	445	Topological domain	Mitochondrial intermembrane
	452	Transmembrane	Helical
	565	Topological domain	Cytoplasmic
	572	Topological domain	Cytoplasmic
	620	Topological domain	Cytoplasmic
	677	Topological domain	Cytoplasmic
	777	Topological domain	Cytoplasmic
LXRb（bovine）	338	Region	Ligand-binding
MOGAT1(bovine)	26	Transmembrane	Helical
	27	Transmembrane	Helical
	30	Transmembrane	Helical
	34	Transmembrane	Helical
	43	Transmembrane	Helical
PDE3B(human)	440	Region	Catalytic
	651	Region	Catalytic
	727	Region	Catalytic
PLCB4(bovine)	635	Domain	PI-PLC Y-box
	637	Domain	PI-PLC Y-box
	649	Domain	PI-PLC Y-box
PLCD3(human)	64	Domain	PH
	83	Domain	PH
		Region	Substrate binding
	100	Domain	PH
	106	Domain	PH
	108	Domain	PH
	121	Domain	PH
	122	Domain	PH
	124	Domain	PH
	125	Domain	PH
	128	Domain	PH
	153	Domain	PH
	268	Domain	EF-hand 3
	338	Domain	PI-PLC X-box
	367	Domain	PI-PLC X-box
PLCD4(bovine)	138	Domain	EF-hand 1
	157	Domain	EF-hand 1
	700	Domain	C2
	703	Domain	C3
PLCE1(human)	2055	Domain	Ras-associating 1
PLCH2(human)	29	Region	Necessary for plasma membrane localization
	30	Region	Necessary for plasma membrane localization
	199	Domain	EF-hand 1
	215	Domain	EF-hand 2
	237	Domain	EF-hand 2
	351	Domain	PI-PLC X-box
	356	Domain	PI-PLC X-box
	358	Domain	PI-PLC X-box
	411	Domain	PI-PLC X-box
	412	Domain	PI-PLC X-box
	419	Domain	PI-PLC X-box
	803	Domain	C2
PNLIP(human)	359	Domain	PLAT
	360	Domain	PLAT
	366	Domain	PLAT
	395	Domain	PLAT
	402	Domain	PLAT
	407	Domain	PLAT
SREBF2(human)	132	Topological domain	Cytoplasmic
	143	Topological domain	Cytoplasmic
	751	Topological domain	Cytoplasmic
	837	Topological domain	Cytoplasmic
	845	Topological domain	Cytoplasmic
	860	Topological domain	Cytoplasmic
	922	Topological domain	Cytoplasmic
* The functional information of genes identified as being under positive selection was derived from the uniprot (human or bovine, http://www.uniprot.org/).
