# Supplementary material for: ‘Obesity’ is healthy for cetaceans? Evidence from pervasive positive selection in genes related to triacylglycerol metabolism
Source: Sci Rep. 2015 Sep 18;5:14187. doi: 10.1038/srep14187 (PMC4585638; doi:10.1038/srep14187)
Supplement: Supplementary Table S8 [file srep14187-s8.xls]

## Sheet: Sheet1
Supplementary Table S8: Ensembl IDs of all TAG metabolism genes used in this study.
Gene	Species name
	Homo	Pan	Gorilla	Pongo	Nomascus	Macaca	Callithrix	Tarsius	Otolemur	Microcebus	Tupaia	Mus	Rattus	Dipodomys	Cavia	Ictidomys	Oryctolagus	Ochotona	Bos	Tursiops	Sus	Vicugna	Equus	Canis	Ailuropoda	Felis	Mustela	Myotis	Pteropus	Erinaceus	Sorex	Loxodonta	Procavia	Echinops	Dasypus	Choloepus	Monodelphis	Macropus	Sarcophilus	Ornithorhynchus
ACACA	ENSG00000132142	ENSPTRG00000009052	×	ENSPPYG00000008216	×	ENSMMUG00000009349	ENSCJAG00000015336	×	ENSOGAG00000013795	×	×	ENSMUSG00000020532	ENSRNOG00000034013	×	ENSCPOG00000006043	ENSSTOG00000002468	ENSOCUG00000014453	×	ENSBTAG00000017567	ENSTTRG00000008906	ENSSSCG00000017694	ENSVPAG00000001969	ENSECAG00000010631	ENSCAFG00000017996	ENSAMEG00000013274	ENSFCAG00000010568	ENSMPUG00000015043	ENSMLUG00000014767	ENSPVAG00000008058	×	×	×	×	×	ENSDNOG00000011118	ENSCHOG00000011048	×	×	×	×
ACSL5	ENSG00000197142	ENSPTRG00000002946	ENSGGOG00000004598	ENSPPYG00000002657	ENSNLEG00000015730	ENSMMUG00000001155	ENSCJAG00000018943	×	ENSOGAG00000031616	ENSMICG00000007326	ENSTBEG00000013336	ENSMUSG00000024981	ENSRNOG00000016265	ENSDORG00000009660	ENSCPOG00000006149	ENSSTOG00000013822	ENSOCUG00000003593	ENSOPRG00000004689	ENSBTAG00000006707	ENSTTRG00000017117	×	×	ENSECAG00000022003	ENSCAFG00000010928	ENSAMEG00000015419	ENSFCAG00000003196	ENSMPUG00000002044	ENSMLUG00000017107	ENSPVAG00000007637	ENSEEUG00000010111	ENSSARG00000003824	ENSLAFG00000008123	×	ENSETEG00000005887	×	×	ENSMODG00000010262	×	×	ENSOANG00000001583
ACSL6	ENSG00000164398	ENSPTRG00000017210	ENSGGOG00000016883	ENSPPYG00000015752	ENSNLEG00000012574	×	ENSCJAG00000012835	×	ENSOGAG00000010449	ENSMICG00000013984	ENSTBEG00000010694	ENSMUSG00000020333	ENSRNOG00000026745	ENSDORG00000007104	ENSCPOG00000012748	ENSSTOG00000008353	ENSOCUG00000013062	ENSOPRG00000011605	ENSBTAG00000019708	ENSTTRG00000006961	ENSSSCG00000014272	×	ENSECAG00000010126	ENSCAFG00000000799	ENSAMEG00000017615	ENSFCAG00000029469	ENSMPUG00000011568	ENSMLUG00000015039	ENSPVAG00000009404	ENSEEUG00000000914	ENSSARG00000010453	ENSLAFG00000001106	ENSPCAG00000012426	ENSETEG00000007256	ENSDNOG00000016953	×	ENSMODG00000014079	ENSMEUG00000007672	ENSSHAG00000007755	ENSOANG00000009215
AGPAT1	ENSG00000204310	ENSPTRG00000018009	ENSGGOG00000002319	ENSPPYG00000016483	ENSNLEG00000006594	ENSMMUG00000018434	ENSCJAG00000001854	×	ENSOGAG00000010187	ENSMICG00000001813	×	ENSMUSG00000034254	ENSRNOG00000000437	ENSDORG00000009925	ENSCPOG00000020489	ENSSTOG00000008401	ENSOCUG00000005498	ENSOPRG00000001255	ENSBTAG00000004442	ENSTTRG00000005962	ENSSSCG00000001435	×	ENSECAG00000014481	ENSCAFG00000000771	ENSAMEG00000002457	ENSFCAG00000023355	ENSMPUG00000010227	ENSMLUG00000000524	ENSPVAG00000005148	×	ENSSARG00000009953	ENSLAFG00000010846	×	×	×	×	×	ENSMEUG00000013964	ENSSHAG00000010364	×
AGPAT3	ENSG00000160216	ENSPTRG00000013964	ENSGGOG00000010711	ENSPPYG00000011476	ENSNLEG00000001755	ENSMMUG00000014892	ENSCJAG00000033353	ENSTSYG00000013680	ENSOGAG00000003775	×	ENSTBEG00000011207	ENSMUSG00000001211	ENSRNOG00000001205	ENSDORG00000015851	ENSCPOG00000023987	ENSSTOG00000010466	×	ENSOPRG00000013786	ENSBTAG00000020456	ENSTTRG00000011171	×	×	ENSECAG00000022861	ENSCAFG00000010654	ENSAMEG00000010987	ENSFCAG00000008438	ENSMPUG00000009918	ENSMLUG00000004785	ENSPVAG00000002310	×	×	ENSLAFG00000018615	×	ENSETEG00000000898	×	×	ENSMODG00000021037	ENSMEUG00000011503	×	ENSOANG00000006473
AGPAT4	ENSG00000026652	ENSPTRG00000018779	×	ENSPPYG00000017156	×	ENSMMUG00000006147	ENSCJAG00000012323	×	ENSOGAG00000004567	ENSMICG00000009184	×	ENSMUSG00000023827	ENSRNOG00000017731	ENSDORG00000015627	ENSCPOG00000006135	ENSSTOG00000002544	ENSOCUG00000016795	ENSOPRG00000014367	ENSBTAG00000007668	ENSTTRG00000012034	ENSSSCG00000004033	ENSVPAG00000003284	ENSECAG00000001189	ENSCAFG00000000765	ENSAMEG00000015885	ENSFCAG00000000357	ENSMPUG00000004604	ENSMLUG00000023974	ENSPVAG00000017059	×	×	ENSLAFG00000021414	×	ENSETEG00000011059	ENSDNOG00000007059	×	×	×	ENSSHAG00000005957	×
DGAT1	ENSG00000185000	ENSPTRG00000020692	ENSGGOG00000028476	ENSPPYG00000018970	×	ENSMMUG00000000825	ENSCJAG00000021408	×	ENSOGAG00000025958	ENSMICG00000015727	×	ENSMUSG00000022555	ENSRNOG00000028711	ENSDORG00000002336	ENSCPOG00000005433	ENSSTOG00000027031	ENSOCUG00000012931	ENSOPRG00000004893	ENSBTAG00000026356	ENSTTRG00000006427	ENSSSCG00000005918	×	ENSECAG00000014868	ENSCAFG00000024926	ENSAMEG00000005797	ENSFCAG00000007725	ENSMPUG00000006509	ENSMLUG00000002332	ENSPVAG00000009271	×	ENSSARG00000012616	×	×	ENSETEG00000002051	×	×	ENSMODG00000010682	ENSMEUG00000014795	ENSSHAG00000000080	ENSOANG00000022557
DGAT2	ENSG00000062282	ENSPTRG00000004087	ENSGGOG00000002910	ENSPPYG00000003694	ENSNLEG00000016866	ENSMMUG00000000185	ENSCJAG00000015337	ENSTSYG00000008508	ENSOGAG00000000330	ENSMICG00000015277	ENSTBEG00000005188	ENSMUSG00000030747	ENSRNOG00000016573	ENSDORG00000015911	ENSCPOG00000004409	ENSSTOG00000012018	ENSOCUG00000014223	ENSOPRG00000000941	ENSBTAG00000001154	ENSTTRG00000009933	×	×	ENSECAG00000024847	ENSCAFG00000005365	ENSAMEG00000016958	ENSFCAG00000004635	ENSMPUG00000008926	ENSMLUG00000017447	ENSPVAG00000011285	ENSEEUG00000003457	×	×	ENSPCAG00000015574	ENSETEG00000004726	×	×	ENSMODG00000006739	ENSMEUG00000015354	ENSSHAG00000005915	×
GPAT1	ENSG00000119927	ENSPTRG00000002943	ENSGGOG00000016969	×	ENSNLEG00000015637	ENSMMUG00000007526	ENSCJAG00000018889	ENSTSYG00000009775	ENSOGAG00000008023	ENSMICG00000007303	ENSTBEG00000002815	ENSMUSG00000024978	ENSRNOG00000015124	ENSDORG00000016523	ENSCPOG00000015618	ENSSTOG00000009550	ENSOCUG00000007893	ENSOPRG00000004626	ENSBTAG00000011917	ENSTTRG00000000306	ENSSSCG00000010631	ENSVPAG00000002228	ENSECAG00000014742	ENSCAFG00000010868	ENSAMEG00000015561	ENSFCAG00000003194	ENSMPUG00000002049	ENSMLUG00000008159	ENSPVAG00000010060	ENSEEUG00000001110	×	ENSLAFG00000006438	ENSPCAG00000000401	ENSETEG00000004558	ENSDNOG00000009411	ENSCHOG00000006408	ENSMODG00000010326	×	ENSSHAG00000018582	ENSOANG00000001590
GPAT2	ENSG00000186281	×	ENSGGOG00000024206	×	ENSNLEG00000000009	ENSMMUG00000012863	ENSCJAG00000018773	ENSTSYG00000012191	ENSOGAG00000001300	ENSMICG00000010755	×	ENSMUSG00000046338	ENSRNOG00000013906	ENSDORG00000006764	ENSCPOG00000007347	ENSSTOG00000007298	ENSOCUG00000001891	ENSOPRG00000002259	ENSBTAG00000011558	ENSTTRG00000004974	ENSSSCG00000008121	×	ENSECAG00000014183	ENSCAFG00000006842	ENSAMEG00000009120	ENSFCAG00000010691	ENSMPUG00000009086	ENSMLUG00000008062	ENSPVAG00000014372	×	×	ENSLAFG00000006240	ENSPCAG00000014123	×	×	×	ENSMODG00000008088	×	×	×
MOGAT1	ENSG00000124003	ENSPTRG00000012975	ENSGGOG00000008876	×	ENSNLEG00000009685	ENSMMUG00000015649	ENSCJAG00000012293	ENSTSYG00000006995	ENSOGAG00000010129	ENSMICG00000002513	ENSTBEG00000004339	ENSMUSG00000012187	×	×	ENSCPOG00000013573	ENSSTOG00000016172	ENSOCUG00000005829	ENSOPRG00000003342	ENSBTAG00000008431	ENSTTRG00000009277	ENSSSCG00000016225	ENSVPAG00000006847	ENSECAG00000005838	ENSCAFG00000016139	×	×	ENSMPUG00000016679	ENSMLUG00000010939	ENSPVAG00000006987	×	ENSSARG00000004662	ENSLAFG00000014489	×	ENSETEG00000002438	ENSDNOG00000002515	×	ENSMODG00000021193	ENSMEUG00000008806	ENSSHAG00000015611	×
MOGAT2	ENSG00000166391	ENSPTRG00000004086	×	ENSPPYG00000003693	×	ENSMMUG00000000506	ENSCJAG00000015357	ENSTSYG00000013339	ENSOGAG00000000329	ENSMICG00000015272	ENSTBEG00000005106	ENSMUSG00000052396	ENSRNOG00000027228	ENSDORG00000010817	×	ENSSTOG00000012010	ENSOCUG00000014215	ENSOPRG00000000929	×	ENSTTRG00000012006	ENSSSCG00000014861	×	ENSECAG00000025135	ENSCAFG00000025252	ENSAMEG00000016976	ENSFCAG00000004632	ENSMPUG00000009005	ENSMLUG00000001572	ENSPVAG00000011283	ENSEEUG00000015516	×	ENSLAFG00000011173	ENSPCAG00000014590	×	×	ENSCHOG00000007853	×	ENSMEUG00000001166	×	×
MOGAT3	ENSG00000106384	ENSPTRG00000019523	ENSGGOG00000016689	ENSPPYG00000017442	×	ENSMMUG00000012213	ENSCJAG00000015984	×	×	ENSMICG00000005416	ENSTBEG00000013586	×	×	×	×	×	ENSOCUG00000002923	ENSOPRG00000001478	ENSBTAG00000020157	ENSTTRG00000004767	×	×	ENSECAG00000018371	ENSCAFG00000013896	ENSAMEG00000002706	ENSFCAG00000010725	ENSMPUG00000015873	×	×	×	ENSSARG00000003757	×	×	ENSETEG00000003722	ENSDNOG00000025691	×	ENSMODG00000004977	×	ENSSHAG00000002445	×
FABP4	ENSG00000170323	ENSPTRG00000020375	ENSGGOG00000007338	ENSPPYG00000018702	×	ENSMMUG00000010906	ENSCJAG00000000435	ENSTSYG00000003140	ENSOGAG00000013072	ENSMICG00000005313	ENSTBEG00000015198	ENSMUSG00000062515	×	×	×	×	×	×	ENSBTAG00000037526	ENSTTRG00000006970	×	ENSVPAG00000001143	×	×	×							×		×	×	×	×	×	×	×
FASN	ENSG00000169710	ENSPTRG00000009791	ENSGGOG00000011647	ENSPPYG00000008768	×	ENSMMUG00000012811	ENSCJAG00000018059	×	ENSOGAG00000009734	×	×	ENSMUSG00000025153	ENSRNOG00000045636	ENSDORG00000004306	ENSCPOG00000002297	ENSSTOG00000010276	×	ENSOPRG00000013152	ENSBTAG00000015980	ENSTTRG00000009382	×	×	ENSECAG00000019125	ENSCAFG00000006006	ENSAMEG00000017256	ENSFCAG00000011685	ENSMPUG00000011170	×	ENSPVAG00000002526	ENSEEUG00000014687	×	ENSLAFG00000002825	ENSPCAG00000013536	×	×	×	ENSMODG00000003423	ENSMEUG00000008075	×	×
FATP1	ENSG00000130304	ENSPTRG00000010676	ENSGGOG00000004966	ENSPPYG00000009716	ENSNLEG00000005786	ENSMMUG00000000194	ENSCJAG00000013783	×	ENSOGAG00000000089	ENSMICG00000003391	ENSTBEG00000012723	ENSMUSG00000031808	ENSRNOG00000018170	ENSDORG00000007675	ENSCPOG00000009747	ENSSTOG00000026400	×	ENSOPRG00000012286	ENSBTAG00000016775	ENSTTRG00000002496	ENSSSCG00000013879	×	ENSECAG00000016039	ENSCAFG00000015315	ENSAMEG00000010562	ENSFCAG00000007509	ENSMPUG00000015879	ENSMLUG00000016840	ENSPVAG00000017360	ENSEEUG00000001474	×	×	×	×	×	×	ENSMODG00000004430	ENSMEUG00000009990	ENSSHAG00000011850	ENSOANG00000014609
FATP2	ENSG00000140284	ENSPTRG00000007062	ENSGGOG00000006087	ENSPPYG00000006466	ENSNLEG00000006196	ENSMMUG00000002876	ENSCJAG00000001504	×	ENSOGAG00000004637	ENSMICG00000003492	ENSTBEG00000004758	ENSMUSG00000027359	ENSRNOG00000010128	ENSDORG00000016451	ENSCPOG00000007399	ENSSTOG00000021884	ENSOCUG00000016831	ENSOPRG00000004844	ENSBTAG00000004303	ENSTTRG00000016794	×	×	ENSECAG00000024288	ENSCAFG00000015048	ENSAMEG00000008843	ENSFCAG00000011025	ENSMPUG00000007916	ENSMLUG00000005760	ENSPVAG00000014014	ENSEEUG00000013714	×	ENSLAFG00000004735	ENSPCAG00000014184	×	×	ENSCHOG00000012911	ENSMODG00000002320	ENSMEUG00000016266	ENSSHAG00000010789	ENSOANG00000006875
FATP3	ENSG00000143554	ENSPTRG00000001362	ENSGGOG00000003856	ENSPPYG00000000796	ENSNLEG00000010644	ENSMMUG00000019487	ENSCJAG00000010147	×	ENSOGAG00000001089	ENSMICG00000008852	ENSTBEG00000009715	ENSMUSG00000027932	ENSRNOG00000015421	ENSDORG00000001476	ENSCPOG00000009466	ENSSTOG00000020359	ENSOCUG00000005457	ENSOPRG00000003894	ENSBTAG00000021862	ENSTTRG00000014777	ENSSSCG00000006569	×	ENSECAG00000015841	ENSCAFG00000017442	ENSAMEG00000012056	ENSFCAG00000002749	×	ENSMLUG00000001876	ENSPVAG00000011081	ENSEEUG00000005144	×	ENSLAFG00000002665	ENSPCAG00000016753	ENSETEG00000002214	×	×	ENSMODG00000017345	ENSMEUG00000006243	ENSSHAG00000010812	×
AdPLA	ENSG00000176485	ENSPTRG00000003806	ENSGGOG00000001944	ENSPPYG00000004101	ENSNLEG00000004552	×	ENSCJAG00000018470	ENSTSYG00000005295	ENSOGAG00000027691	ENSMICG00000015184	ENSTBEG00000004500	ENSMUSG00000060675	ENSRNOG00000021206	ENSDORG00000010379	ENSCPOG00000000633	ENSSTOG00000022553	ENSOCUG00000000596	ENSOPRG00000014188	ENSBTAG00000011019	ENSCAFG00000015082	ENSSSCG00000026914	×	ENSECAG00000019777	ENSCAFG00000015082	ENSAMEG00000018150	ENSFCAG00000001309	ENSMPUG00000013476	ENSMLUG00000013659	ENSPVAG00000001466	ENSEEUG00000015614	ENSSARG00000002574	×	×	×	×	×	×	×	×	×
ATGL	ENSG00000177666	ENSPTRG00000003138	ENSGGOG00000010797	×	×	ENSMMUG00000020625	ENSCJAG00000011807	×	×	×	×	ENSMUSG00000025509	ENSRNOG00000018736	ENSDORG00000016459	ENSCPOG00000005859	×	×	×	ENSBTAG00000005144	ENSTTRG00000012460	ENSSSCG00000012841	×	ENSECAG00000012411	×	×	×	ENSMPUG00000009075	×	ENSPVAG00000014851	×	×	×	ENSPCAG00000011362	×	×	×	×	×	×	×
HSL	ENSG00000079435	ENSPTRG00000011058	×	ENSPPYG00000010048	ENSNLEG00000010707	ENSMMUG00000017916	ENSCJAG00000012963	×	ENSOGAG00000013637	ENSMICG00000015308	×	ENSMUSG00000003123	ENSRNOG00000020546	ENSDORG00000007951	ENSCPOG00000020887	ENSSTOG00000011564	ENSOCUG00000000017	×	ENSBTAG00000038321	ENSTTRG00000013921	ENSSSCG00000003018	×	×	ENSCAFG00000004813	ENSAMEG00000004975	ENSFCAG00000022678	×	ENSMLUG00000016739	ENSPVAG00000017842	×	ENSSARG00000001127	×	ENSPCAG00000017036	×	×	×	×	ENSMEUG00000007260	×	×
LPL	ENSG00000175445	ENSPTRG00000020038	ENSGGOG00000015435	×	ENSNLEG00000003337	ENSMMUG00000004712	ENSCJAG00000014346	ENSTSYG00000006403	ENSOGAG00000000562	ENSMICG00000010245	ENSTBEG00000015298	ENSMUSG00000015568	ENSRNOG00000012181	ENSDORG00000003251	ENSCPOG00000004054	ENSSTOG00000001477	ENSOCUG00000008236	ENSOPRG00000013622	ENSBTAG00000012855	ENSTTRG00000012870	×	ENSVPAG00000011891	ENSECAG00000010145	ENSCAFG00000010161	ENSAMEG00000000943	ENSFCAG00000012161	ENSMPUG00000002451	ENSMLUG00000000724	ENSPVAG00000004063	ENSEEUG00000011798	ENSSARG00000006400	ENSLAFG00000005641	ENSPCAG00000004440	ENSETEG00000012243	ENSDNOG00000014607	ENSCHOG00000010543	ENSMODG00000009888	×	ENSSHAG00000008136	ENSOANG00000005949
MGLL	ENSG00000074416	ENSPTRG00000015348	ENSGGOG00000000179	ENSPPYG00000013440	ENSNLEG00000014200	ENSMMUG00000000168	ENSCJAG00000005274	ENSTSYG00000007017	ENSOGAG00000005556	×	ENSTBEG00000012689	ENSMUSG00000033174	ENSRNOG00000014508	×	ENSCPOG00000003056	ENSSTOG00000023185	ENSOCUG00000007326	ENSOPRG00000012956	ENSBTAG00000018248	ENSTTRG00000017110	ENSSSCG00000024134	×	ENSECAG00000007658	ENSCAFG00000004093	ENSAMEG00000015086	ENSFCAG00000026204	ENSMPUG00000017344	ENSMLUG00000017152	ENSPVAG00000005015	ENSEEUG00000001697	×	ENSLAFG00000026229	ENSPCAG00000001641	ENSETEG00000006133	ENSDNOG00000012970	ENSCHOG00000011360	ENSMODG00000007949	ENSMEUG00000002467	ENSSHAG00000011783	ENSOANG00000021409
PNLIP	ENSG00000175535	ENSPTRG00000002970	ENSGGOG00000016023	ENSPPYG00000002681	ENSNLEG00000016413	ENSMMUG00000000148	ENSCJAG00000034627	ENSTSYG00000000690	ENSOGAG00000011751	ENSMICG00000015570	ENSTBEG00000012948	ENSMUSG00000046008	ENSRNOG00000017725	×	ENSCPOG00000013420	ENSSTOG00000002279	×	×	ENSBTAG00000032237	ENSTTRG00000000363	ENSSSCG00000010658	ENSVPAG00000005514	ENSECAG00000009446	×	ENSAMEG00000013928	ENSFCAG00000001515	×	ENSMLUG00000008080	ENSPVAG00000017642	ENSEEUG00000003278	ENSSARG00000011173	ENSLAFG00000014403	ENSPCAG00000014898	ENSETEG00000019670	ENSDNOG00000008626	ENSCHOG00000003948	ENSMODG00000009583	ENSMEUG00000011788	ENSSHAG00000003480	×
ADIPOQ	ENSG00000181092	ENSPTRG00000015720	ENSGGOG00000013296	ENSPPYG00000014386	ENSNLEG00000006671	ENSMMUG00000002684	ENSCJAG00000014478	×	ENSOGAG00000001420	ENSMICG00000007395	ENSTBEG00000007813	ENSMUSG00000022878	ENSRNOG00000001821	ENSDORG00000012884	ENSCPOG00000003186	ENSSTOG00000016020	ENSOCUG00000026268	×	ENSBTAG00000019813	ENSTTRG00000016837	×	×	ENSECAG00000002962	ENSCAFG00000013694	ENSAMEG00000000935	ENSFCAG00000013885	ENSMPUG00000003346	ENSMLUG00000000440	ENSPVAG00000015092	ENSEEUG00000000116	ENSSARG00000009360	ENSLAFG00000003626	×	ENSETEG00000000884	×	ENSCHOG00000009416	ENSMODG00000013406	ENSMEUG00000008174	ENSSHAG00000011554	ENSOANG00000004008
ADRP	ENSG00000147872	ENSPTRG00000020801	ENSGGOG00000016485	ENSPPYG00000019195	ENSNLEG00000017545	ENSMMUG00000002664	×	ENSTSYG00000007894	ENSOGAG00000006364	ENSMICG00000005214	ENSTBEG00000017468	ENSMUSG00000028494	ENSRNOG00000007060	ENSDORG00000014197	ENSCPOG00000025832	ENSSTOG00000008029	ENSOCUG00000012244	ENSOPRG00000005914	ENSBTAG00000005718	ENSTTRG00000001779	×	ENSVPAG00000006026	ENSECAG00000024663	ENSCAFG00000001601	ENSAMEG00000002827	ENSFCAG00000002659	ENSMPUG00000010530	ENSMLUG00000010899	ENSPVAG00000009509	ENSEEUG00000009578	ENSSARG00000013416	ENSLAFG00000011091	ENSPCAG00000004067	ENSETEG00000003850	ENSDNOG00000011680	ENSCHOG00000006906	ENSMODG00000014661	ENSMEUG00000008486	ENSSHAG00000014793	×
PDE3B	ENSG00000152270	ENSPTRG00000003386	ENSGGOG00000006999	ENSPPYG00000003464	ENSNLEG00000017708	ENSMMUG00000000759	ENSCJAG00000009800	ENSTSYG00000002819	ENSOGAG00000017127	×	ENSTBEG00000010219	ENSMUSG00000030671	ENSRNOG00000011417	ENSDORG00000016029	ENSCPOG00000014511	ENSSTOG00000016111	ENSOCUG00000007719	ENSOPRG00000006252	ENSBTAG00000005218	ENSTTRG00000003635	×	ENSVPAG00000008821	×	ENSCAFG00000008487	ENSAMEG00000002486	ENSFCAG00000022296	ENSMPUG00000013242	ENSMLUG00000009266	ENSPVAG00000006647	×	ENSSARG00000013751	ENSLAFG00000008453	ENSPCAG00000003084	ENSETEG00000001715	ENSDNOG00000006062	ENSCHOG00000011944	×	×	×	×
PLIN1	ENSG00000166819	ENSPTRG00000007436	ENSGGOG00000017088	ENSPPYG00000006768	×	ENSMMUG00000017746	ENSCJAG00000012709	×	ENSOGAG00000004946	ENSMICG00000008296	×	ENSMUSG00000030546	ENSRNOG00000015086	ENSDORG00000013784	ENSCPOG00000009674	ENSSTOG00000025819	×	ENSOPRG00000015508	ENSBTAG00000015350	ENSTTRG00000015526	×	ENSVPAG00000005685	ENSECAG00000013202	ENSCAFG00000011986	ENSAMEG00000013172	ENSFCAG00000013351	ENSMPUG00000015758	ENSMLUG00000012035	ENSPVAG00000010567	ENSEEUG00000005108	ENSSARG00000011316	ENSLAFG00000006093	ENSPCAG00000013579	ENSETEG00000008524	×	×	ENSMODG00000019544	ENSMEUG00000000698	ENSSHAG00000013876	ENSOANG00000000877
PPARA	×	ENSPTRG00000014505	ENSGGOG00000011738	ENSPPYG00000011942	ENSNLEG00000015741	×	ENSCJAG00000000176	ENSTSYG00000007368	ENSOGAG00000004830	ENSMICG00000016757	ENSTBEG00000017305	×	×	ENSDORG00000003547	ENSCPOG00000001483	ENSSTOG00000010957	ENSOCUG00000009353	ENSOPRG00000013120	ENSBTAG00000008063	ENSTTRG00000004136	ENSSSCG00000000006	ENSVPAG00000000127	ENSECAG00000000484	ENSCAFG00000000788	ENSAMEG00000003383	ENSFCAG00000005547	ENSMPUG00000016232	ENSMLUG00000008091	ENSPVAG00000010498	×	×	ENSLAFG00000013377	×	ENSETEG00000013610	ENSDNOG00000009243	ENSCHOG00000003604	×	×	×	×
PPARD	ENSG00000112033	ENSPTRG00000018082	ENSGGOG00000016781	ENSPPYG00000016527	ENSNLEG00000008621	ENSMMUG00000015904	ENSCJAG00000015604	ENSTSYG00000007342	ENSOGAG00000000630	ENSMICG00000000028	×	ENSMUSG00000002250	ENSRNOG00000000503	ENSDORG00000009154	ENSCPOG00000011385	ENSSTOG00000019649	ENSOCUG00000007732	ENSOPRG00000015187	ENSBTAG00000017542	ENSTTRG00000009416	ENSSSCG00000001539	ENSVPAG00000005876	ENSECAG00000008227	ENSCAFG00000001310	ENSAMEG00000000689	ENSFCAG00000025234	ENSMPUG00000003549	ENSMLUG00000010594	ENSPVAG00000002761	ENSEEUG00000009298	ENSSARG00000004033	ENSLAFG00000017670	ENSPCAG00000010024	×	×	ENSCHOG00000008796	ENSMODG00000013778	ENSMEUG00000013000	ENSSHAG00000010830	×
PPARG	ENSG00000132170	ENSPTRG00000014632	ENSGGOG00000013117	ENSPPYG00000013648	ENSNLEG00000004650	ENSMMUG00000007191	ENSCJAG00000016687	ENSTSYG00000006950	ENSOGAG00000002971	ENSMICG00000016663	ENSTBEG00000011278	ENSMUSG00000000440	ENSRNOG00000008839	ENSDORG00000003445	ENSCPOG00000002043	ENSSTOG00000012778	ENSOCUG00000013194	ENSOPRG00000003439	ENSBTAG00000001333	ENSTTRG00000016565	ENSSSCG00000011579	ENSVPAG00000011059	ENSECAG00000016664	ENSCAFG00000004991	ENSAMEG00000004774	ENSFCAG00000006231	ENSMPUG00000017181	ENSMLUG00000017638	ENSPVAG00000009845	ENSEEUG00000006334	ENSSARG00000009808	ENSLAFG00000030870	ENSPCAG00000001034	ENSETEG00000001775	ENSDNOG00000018641	ENSCHOG00000007152	ENSMODG00000006233	ENSMEUG00000007824	ENSSHAG00000008610	×
SERTAD2	ENSG00000179833	ENSPTRG00000030469	×	ENSPPYG00000012363	ENSNLEG00000009924	ENSMMUG00000021504	ENSCJAG00000006818	ENSTSYG00000007110	ENSOGAG00000011272	ENSMICG00000008632	ENSTBEG00000015308	ENSMUSG00000049800	ENSRNOG00000005393	ENSDORG00000004763	ENSCPOG00000000356	ENSSTOG00000008454	ENSOCUG00000008192	×	ENSBTAG00000007793	ENSTTRG00000003609	ENSSSCG00000008362	ENSVPAG00000010517	ENSECAG00000010798	×	ENSAMEG00000001085	ENSFCAG00000002492	ENSMPUG00000018821	ENSMLUG00000013854	ENSPVAG00000000301	ENSEEUG00000011182	ENSSARG00000004884	ENSLAFG00000032288	×	×	ENSDNOG00000005514	×	ENSMODG00000023126	ENSMEUG00000012069	ENSSHAG00000010135	ENSOANG00000012435
SREBF1	ENSG00000072310	×	ENSGGOG00000002713	ENSPPYG00000008037	ENSNLEG00000013625	ENSMMUG00000023375	ENSCJAG00000008953	×	ENSOGAG00000002910	ENSMICG00000012535	ENSTBEG00000004654	ENSMUSG00000020538	ENSRNOG00000003463	ENSDORG00000012333	ENSCPOG00000002439	ENSSTOG00000014939	×	ENSOPRG00000015069	ENSBTAG00000007884	ENSTTRG00000014935	×	×	ENSECAG00000019802	ENSCAFG00000018436	ENSAMEG00000005129	ENSFCAG00000001983	ENSMPUG00000000024	×	ENSPVAG00000005765	ENSEEUG00000009524	ENSSARG00000002330	ENSLAFG00000021644	ENSPCAG00000014903	ENSETEG00000004179	ENSDNOG00000002118	×	ENSMODG00000014074	ENSMEUG00000001306	ENSSHAG00000018607	ENSOANG00000012278
SREBF2	ENSG00000198911	ENSPTRG00000014439	ENSGGOG00000012065	ENSPPYG00000011880	ENSNLEG00000015650	ENSMMUG00000003357	×	ENSTSYG00000002907	ENSOGAG00000014736	ENSMICG00000000913	ENSTBEG00000016542	ENSMUSG00000022463	ENSRNOG00000007400	ENSDORG00000000691	ENSCPOG00000013199	×	ENSOCUG00000003178	ENSOPRG00000008570	ENSBTAG00000014265	ENSTTRG00000017350	ENSSSCG00000026092	×	ENSECAG00000024608	ENSCAFG00000001013	ENSAMEG00000015506	ENSFCAG00000014289	ENSMPUG00000016372	ENSMLUG00000002549	ENSPVAG00000001177	ENSEEUG00000003437	×	ENSLAFG00000005791	ENSPCAG00000006497	ENSETEG00000000459	×	×	ENSMODG00000016612	ENSMEUG00000011986	ENSSHAG00000011682	ENSOANG00000002461
ACSL1	ENSG00000151726	ENSPTRG00000016644	ENSGGOG00000009966	ENSPPYG00000015239	ENSNLEG00000011041	ENSMMUG00000012177	ENSCJAG00000005780	ENSTSYG00000004504	ENSOGAG00000001689	ENSMICG00000013092	ENSTBEG00000007072	ENSMUSG00000018796	ENSRNOG00000010633	ENSDORG00000005463	ENSCPOG00000002734	ENSSTOG00000009009	×	ENSOPRG00000013388	ENSBTAG00000004344	ENSTTRG00000013005	ENSSSCG00000015784	ENSVPAG00000011301	ENSECAG00000008679	ENSCAFG00000007662	ENSAMEG00000008506	ENSFCAG00000005085	ENSMPUG00000011108	×	ENSPVAG00000005697	ENSEEUG00000014471	ENSSARG00000010143	ENSLAFG00000007388	ENSPCAG00000000047	ENSETEG00000008288	ENSDNOG00000013158	ENSCHOG00000014030	ENSMODG00000004620	ENSMEUG00000003453	ENSSHAG00000007860	×
ACSL4	ENSG00000068366	ENSPTRG00000022178	ENSGGOG00000008614	ENSPPYG00000020627	ENSNLEG00000014341	ENSMMUG00000004188	ENSCJAG00000007315	ENSTSYG00000011234	ENSOGAG00000014836	×	ENSTBEG00000002831	ENSMUSG00000031278	ENSRNOG00000019180	ENSDORG00000014705	ENSCPOG00000001545	ENSSTOG00000005275	ENSOCUG00000005010	×	ENSBTAG00000018986	ENSTTRG00000001589	×	ENSVPAG00000000504	ENSECAG00000016854	ENSCAFG00000018063	ENSAMEG00000018001	ENSFCAG00000006754	ENSMPUG00000003978	ENSMLUG00000006482	ENSPVAG00000013574	ENSEEUG00000000202	ENSSARG00000000659	ENSLAFG00000022429	ENSPCAG00000011807	ENSETEG00000000621	×	ENSCHOG00000003867	ENSMODG00000011470	ENSMEUG00000010350	ENSSHAG00000001713	ENSOANG00000011439
AGPAT5	ENSG00000155189	ENSPTRG00000019949	ENSGGOG00000014835	ENSPPYG00000018320	ENSNLEG00000014927	ENSMMUG00000018668	×	×	ENSOGAG00000008958	ENSMICG00000011313	ENSTBEG00000013084	ENSMUSG00000031467	ENSRNOG00000028623	×	×	ENSSTOG00000027004	×	×	ENSBTAG00000004922	ENSTTRG00000017077	ENSSSCG00000015755	ENSVPAG00000005150	ENSECAG00000016106	ENSCAFG00000008568	ENSAMEG00000005316	ENSFCAG00000013854	ENSMPUG00000002531	×	ENSPVAG00000016156	ENSEEUG00000010399	ENSSARG00000001643	ENSLAFG00000011786	ENSPCAG00000014540	ENSETEG00000003554	ENSDNOG00000004979	ENSCHOG00000005142	ENSMODG00000012074	ENSMEUG00000013566	×	×
AGPAT6	ENSG00000158669	ENSPTRG00000020196	ENSGGOG00000016036	ENSPPYG00000018544	ENSNLEG00000012602	ENSMMUG00000014721	ENSCJAG00000004181	ENSTSYG00000009388	ENSOGAG00000003710	ENSMICG00000000942	ENSTBEG00000002597	ENSMUSG00000031545	ENSRNOG00000018077	ENSDORG00000014044	ENSCPOG00000008006	ENSSTOG00000012719	ENSOCUG00000002071	ENSOPRG00000002639	ENSBTAG00000005730	ENSTTRG00000003562	ENSSSCG00000007019	×	ENSECAG00000018342	ENSCAFG00000005716	ENSAMEG00000002695	ENSFCAG00000012948	ENSMPUG00000005809	ENSMLUG00000005245	ENSPVAG00000007994	×	×	ENSLAFG00000006883	ENSPCAG00000003675	×	ENSDNOG00000001101	ENSCHOG00000012609	ENSMODG00000010457	ENSMEUG00000007774	ENSSHAG00000016396	×
FABP1	ENSG00000163586	ENSPTRG00000012169	ENSGGOG00000009522	ENSPPYG00000012204	ENSNLEG00000002962	×	ENSCJAG00000019353	ENSTSYG00000003357	ENSOGAG00000033714	ENSMICG00000011431	ENSTBEG00000005284	ENSMUSG00000054422	ENSRNOG00000006675	×	ENSCPOG00000009188	×	×	×	ENSBTAG00000018054	ENSTTRG00000014532	ENSSSCG00000008214	ENSVPAG00000009798	×	ENSCAFG00000007413	ENSAMEG00000010057	ENSFCAG00000024250	ENSMPUG00000009327	ENSMLUG00000012480	×	ENSEEUG00000007295	ENSSARG00000005622	ENSLAFG00000014043	×	ENSETEG00000011358	ENSDNOG00000004133	×	ENSMODG00000009587	ENSMEUG00000013046	×	×
FABP2	ENSG00000145384	ENSPTRG00000016399	ENSGGOG00000027841	ENSPPYG00000015027	ENSNLEG00000009034	ENSMMUG00000009031	ENSCJAG00000003228	ENSTSYG00000004154	ENSOGAG00000001217	ENSMICG00000000902	ENSTBEG00000006510	ENSMUSG00000023057	ENSRNOG00000024947	ENSDORG00000010919	ENSCPOG00000008750	ENSSTOG00000004216	ENSOCUG00000003293	ENSOPRG00000007840	ENSBTAG00000017045	ENSTTRG00000002904	ENSSSCG00000025543	ENSVPAG00000011069	ENSECAG00000016345	ENSCAFG00000012462	ENSAMEG00000016918	ENSFCAG00000026257	ENSMPUG00000017421	ENSMLUG00000014794	ENSPVAG00000000343	×	ENSSARG00000004269	ENSLAFG00000026610	ENSPCAG00000009866	×	ENSDNOG00000004220	ENSCHOG00000013656	ENSMODG00000018949	ENSMEUG00000004644	ENSSHAG00000010832	ENSOANG00000003315
FABP6	ENSG00000170231	ENSPTRG00000017487	ENSGGOG00000004642	ENSPPYG00000016004	ENSNLEG00000004336	ENSMMUG00000023072	ENSCJAG00000019114	×	ENSOGAG00000032635	ENSMICG00000003251	×	ENSMUSG00000020405	ENSRNOG00000003902	×	ENSCPOG00000025902	ENSSTOG00000002847	ENSOCUG00000005435	ENSOPRG00000004502	ENSBTAG00000010632	ENSTTRG00000012640	ENSSSCG00000017037	×	ENSECAG00000022261	ENSCAFG00000017275	ENSAMEG00000006588	ENSFCAG00000026592	ENSMPUG00000013299	ENSMLUG00000003069	ENSPVAG00000015928	ENSEEUG00000003076	ENSSARG00000010003	ENSLAFG00000025554	ENSPCAG00000013977	ENSETEG00000012449	ENSDNOG00000009461	ENSCHOG00000006789	ENSMODG00000008000	ENSMEUG00000002745	ENSSHAG00000008218	×
ACSL3	ENSG00000123983	ENSPTRG00000012976	ENSGGOG00000002675	ENSPPYG00000013223	ENSNLEG00000009690	ENSMMUG00000005393	ENSCJAG00000012308	ENSTSYG00000010426	ENSOGAG00000016315	×	×	ENSMUSG00000032883	ENSRNOG00000014718	ENSDORG00000001668	ENSCPOG00000004250	ENSSTOG00000022995	ENSOCUG00000014970	ENSOPRG00000003364	ENSBTAG00000017258	ENSTTRG00000010121	ENSSSCG00000016223	ENSVPAG00000006848	ENSECAG00000010765	ENSCAFG00000029045	ENSAMEG00000008383	ENSFCAG00000011809	ENSMPUG00000016681	ENSMLUG00000010952	ENSPVAG00000010746	×	ENSSARG00000003263	ENSLAFG00000001630	ENSPCAG00000008994	ENSETEG00000009901	ENSDNOG00000012110	×	×	ENSMEUG00000010448	ENSSHAG00000014727	×
ACSS1	ENSG00000154930	ENSPTRG00000013336	ENSGGOG00000001280	ENSPPYG00000010781	ENSNLEG00000015554	ENSMMUG00000020597	ENSCJAG00000011837	ENSTSYG00000005675	ENSOGAG00000008498	ENSMICG00000002040	ENSTBEG00000014616	ENSMUSG00000027452	ENSRNOG00000007102	ENSDORG00000004006	×	ENSSTOG00000005944	ENSOCUG00000013125	ENSOPRG00000009689	ENSBTAG00000004281	ENSTTRG00000001631	ENSSSCG00000007133	×	ENSECAG00000023870	ENSCAFG00000004360	ENSAMEG00000014206	ENSFCAG00000014545	ENSMPUG00000001109	×	ENSPVAG00000010864	×	ENSSARG00000012525	ENSLAFG00000011493	ENSPCAG00000001323	ENSETEG00000015668	ENSDNOG00000011785	ENSCHOG00000013648	ENSMODG00000006345	ENSMEUG00000001262	ENSSHAG00000004290	ENSOANG00000003805
ACSS2	ENSG00000131069	ENSPTRG00000013424	ENSGGOG00000006934	ENSPPYG00000010943	ENSNLEG00000010119	ENSMMUG00000017932	ENSCJAG00000018019	ENSTSYG00000004518	ENSOGAG00000001803	ENSMICG00000004916	ENSTBEG00000010082	ENSMUSG00000027605	ENSRNOG00000018755	ENSDORG00000008570	ENSCPOG00000004192	ENSSTOG00000011617	ENSOCUG00000002260	ENSOPRG00000010960	ENSBTAG00000013303	ENSTTRG00000014192	ENSSSCG00000007286	ENSVPAG00000009817	ENSECAG00000016389	ENSCAFG00000007637	ENSAMEG00000009268	ENSFCAG00000002309	ENSMPUG00000017809	ENSMLUG00000006040	ENSPVAG00000003707	ENSEEUG00000014710	ENSSARG00000011015	ENSLAFG00000021977	ENSPCAG00000015809	ENSETEG00000014481	ENSDNOG00000018563	ENSCHOG00000012792	ENSMODG00000002614	ENSMEUG00000011509	ENSSHAG00000017995	×
ACSS3	ENSG00000111058	ENSPTRG00000005263	ENSGGOG00000010105	ENSPPYG00000004802	ENSNLEG00000005227	ENSMMUG00000013800	ENSCJAG00000019352	ENSTSYG00000008553	ENSOGAG00000014813	ENSMICG00000010809	ENSTBEG00000000581	ENSMUSG00000035948	ENSRNOG00000004448	ENSDORG00000007288	×	×	ENSOCUG00000015752	ENSOPRG00000016518	ENSBTAG00000018694	ENSTTRG00000014696	ENSSSCG00000000939	ENSVPAG00000001929	ENSECAG00000008242	ENSCAFG00000005820	ENSAMEG00000013162	ENSFCAG00000012992	ENSMPUG00000004881	ENSMLUG00000001527	ENSPVAG00000017188	ENSEEUG00000012638	ENSSARG00000006583	ENSLAFG00000011051	ENSPCAG00000008976	ENSETEG00000001959	ENSDNOG00000015337	ENSCHOG00000009755	ENSMODG00000020480	ENSMEUG00000002531	ENSSHAG00000005298	ENSOANG00000004851
AGPAT2	ENSG00000169692	ENSPTRG00000021564	×	ENSPPYG00000019780	ENSNLEG00000008362	ENSMMUG00000020990	×	×	ENSOGAG00000025726	×	×	ENSMUSG00000026922	ENSRNOG00000019466	×	ENSCPOG00000019769	×	×	×	ENSBTAG00000025161	ENSTTRG00000007586	ENSSSCG00000005829	×	ENSECAG00000010932	ENSCAFG00000019569	ENSAMEG00000003965	ENSFCAG00000011607	ENSMPUG00000011249	×	ENSPVAG00000016070	×	×	ENSLAFG00000022707	×	×	×	×	×	×	×	×
GNPAT	ENSG00000116906	ENSPTRG00000002107	ENSGGOG00000016562	ENSPPYG00000010620	ENSNLEG00000001914	ENSMMUG00000005801	ENSCJAG00000018350	×	ENSOGAG00000034657	×	ENSTBEG00000007666	ENSMUSG00000031985	ENSRNOG00000019205	×	ENSCPOG00000012228	ENSSTOG00000005751	ENSOCUG00000005664	ENSOPRG00000011115	ENSBTAG00000010773	ENSTTRG00000016574	ENSSSCG00000010175	×	ENSECAG00000005906	ENSCAFG00000011812	ENSAMEG00000002552	ENSFCAG00000005296	ENSMPUG00000005486	ENSMLUG00000013076	ENSPVAG00000011907	ENSEEUG00000012167	×	×	ENSPCAG00000008008	ENSETEG00000011145	×	ENSCHOG00000005341	ENSMODG00000009375	ENSMEUG00000005894	ENSSHAG00000018451	×
GOT2(FABPpm)	ENSG00000125166	ENSPTRG00000008185	ENSGGOG00000005767	ENSPPYG00000000501	×	ENSMMUG00000008258	ENSCJAG00000011234	ENSTSYG00000012925	ENSOGAG00000000551	ENSMICG00000008954	ENSTBEG00000001808	ENSMUSG00000031672	ENSRNOG00000004880	ENSDORG00000015354	ENSCPOG00000009164	ENSSTOG00000022061	ENSOCUG00000003871	ENSOPRG00000004690	ENSBTAG00000007172	ENSTTRG00000009938	ENSSSCG00000002797	ENSVPAG00000010840	ENSECAG00000016504	ENSCAFG00000008309	ENSAMEG00000008320	ENSFCAG00000025552	ENSMPUG00000004862	ENSMLUG00000003748	ENSPVAG00000004248	ENSEEUG00000003449	ENSSARG00000009136	ENSLAFG00000000107	ENSPCAG00000012069	ENSETEG00000003279	ENSDNOG00000004957	ENSCHOG00000006501	×	×	×	×
PPAP2A	ENSG00000067113	ENSPTRG00000016880	ENSGGOG00000001872	×	ENSNLEG00000001513	ENSMMUG00000010381	ENSCJAG00000001879	ENSTSYG00000007409	ENSOGAG00000002887	×	ENSTBEG00000008812	ENSMUSG00000021759	ENSOCUG00000004472	×	ENSCPOG00000009814	×	ENSOCUG00000004472	×	ENSBTAG00000010526	ENSTTRG00000008679	ENSSSCG00000016912	ENSVPAG00000011176	ENSECAG00000023296	ENSCAFG00000006838	×	ENSFCAG00000026781	×	×	ENSPVAG00000002446	ENSEEUG00000007319	×	×	×	×	ENSDNOG00000049669	×	×	×	×	×
PPAP2B	ENSG00000162407	ENSPTRG00000000787	ENSGGOG00000000309	ENSPPYG00000001304	ENSNLEG00000014660	ENSMMUG00000002200	ENSCJAG00000015880	ENSTSYG00000004481	ENSOGAG00000014843	ENSMICG00000012602	ENSTBEG00000009772	ENSMUSG00000028517	ENSRNOG00000008116	ENSDORG00000011089	ENSCPOG00000022587	ENSSTOG00000027611	ENSOCUG00000010024	ENSOPRG00000017255	ENSBTAG00000011640	ENSTTRG00000016077	ENSSSCG00000003839	×	ENSECAG00000022423	ENSCAFG00000028754	ENSAMEG00000017242	ENSFCAG00000014266	ENSMPUG00000007173	ENSMLUG00000017261	ENSPVAG00000007658	ENSEEUG00000011073	ENSSARG00000001206	ENSLAFG00000028989	ENSPCAG00000000980	ENSETEG00000010055	×	ENSCHOG00000002290	ENSMODG00000003608	ENSMEUG00000004084	ENSSHAG00000009861	×
PPAP2C	ENSG00000141934	ENSPTRG00000010141	ENSGGOG00000014856	ENSPPYG00000009267	ENSNLEG00000000767	×	×	ENSTSYG00000010656	ENSOGAG00000029675	ENSMICG00000003741	×	ENSMUSG00000052151	ENSRNOG00000000177	×	ENSCPOG00000026420	ENSSTOG00000019777	ENSOCUG00000025039	ENSOPRG00000006300	ENSBTAG00000000717	ENSTTRG00000003761	ENSSSCG00000014004	×	ENSECAG00000008648	ENSCAFG00000019734	×	ENSFCAG00000024319	ENSMPUG00000010138	ENSMLUG00000028979	ENSPVAG00000008699	ENSEEUG00000010252	×	×	ENSPCAG00000014571	×	×	×	ENSMODG00000006556	ENSMEUG00000006082	ENSSHAG00000000085	ENSOANG00000009746
LIPH	ENSG00000163898	ENSPTRG00000015702	ENSGGOG00000013546	ENSPPYG00000014367	ENSNLEG00000006469	×	ENSCJAG00000014798	ENSTSYG00000003098	ENSOGAG00000034037	ENSMICG00000014611	ENSTBEG00000005581	ENSMUSG00000044626	×	ENSDORG00000000296	ENSCPOG00000013818	ENSSTOG00000011247	ENSOCUG00000005043	ENSOPRG00000002867	ENSBTAG00000001535	ENSTTRG00000002284	ENSSSCG00000011793	ENSVPAG00000012008	ENSECAG00000018351	ENSCAFG00000013246	ENSAMEG00000016799	ENSFCAG00000005367	ENSMPUG00000003070	ENSMLUG00000004760	ENSPVAG00000011492	ENSEEUG00000002057	ENSSARG00000013962	ENSLAFG00000017143	ENSPCAG00000001838	ENSETEG00000006835	ENSDNOG00000010388	ENSCHOG00000007825	ENSMODG00000002742	ENSMEUG00000015764	ENSSHAG00000012682	×
FABP3	ENSG00000121769	ENSPTRG00000000457	ENSGGOG00000014432	ENSPPYG00000001616	ENSNLEG00000001586	ENSMMUG00000021907	ENSCJAG00000006300	ENSTSYG00000000492	ENSOGAG00000013757	ENSMICG00000009359	ENSTBEG00000009632	ENSMUSG00000028773	ENSRNOG00000012879	ENSDORG00000005034	ENSCPOG00000012297	ENSSTOG00000003842	ENSOCUG00000014608	ENSOPRG00000002661	ENSBTAG00000016819	XM_004312086	ENSSSCG00000003546	ENSVPAG00000009392	ENSECAG00000024852	ENSCAFG00000011117	ENSAMEG00000017717	ENSFCAG00000028555	ENSMPUG00000015436	ENSMLUG00000013609	ENSPVAG00000014748	ENSEEUG00000014876	ENSSARG00000013720	ENSLAFG00000022206	ENSPCAG00000011730	ENSETEG00000007424	ENSDNOG00000045861	ENSCHOG00000001585	×	×	×	×
FABP5	ENSG00000164687	ENSPTRG00000020373	ENSGGOG00000005964	ENSPPYG00000004660	ENSNLEG00000018254	ENSMMUG00000000486	ENSCJAG00000000444	ENSTSYG00000001472	ENSOGAG00000002413	ENSMICG00000001311	ENSTBEG00000013251	ENSMPUG00000019129	ENSRNOG00000049075	ENSDORG00000008181	ENSCPOG00000025732	ENSSTOG00000005101	ENSOCUG00000010425	ENSOPRG00000016927	ENSBTAG00000047330	XM_004328291	ENSSSCG00000006153	ENSVPAG00000001142	ENSECAG00000008270	ENSCAFG00000023832	ENSAMEG00000000905	ENSFCAG00000006032	ENSMPUG00000019129	ENSMLUG00000009514	ENSPVAG00000017850	ENSEEUG00000014023	ENSSARG00000003567	ENSLAFG00000027335	ENSPCAG00000011035	ENSETEG00000007443	ENSDNOG00000018066	ENSCHOG00000010614	×	×	×	×
FABP7	ENSG00000164434	ENSPTRG00000018564	ENSGGOG00000025475	ENSPPYG00000016979	ENSNLEG00000013832	ENSMMUG00000021907	ENSCJAG00000003918	ENSTSYG00000000298	ENSOGAG00000031110	×	ENSTBEG00000008456	ENSMUSG00000019874	ENSRNOG00000000814	ENSDORG00000005034	×	ENSSTOG00000010129	ENSOCUG00000001497	ENSOPRG00000000992	ENSBTAG00000033803	XM_004326277	ENSSSCG00000004234	ENSVPAG00000009392	ENSECAG00000022399	ENSCAFG00000000996	ENSAMEG00000007451	ENSFCAG00000006544	ENSMPUG00000014466	ENSMLUG00000028429	ENSPVAG00000006023	ENSEEUG00000013723	ENSSARG00000010764	ENSLAFG00000002151	×	ENSETEG00000003382	ENSDNOG00000013118	ENSCHOG00000009050	ENSMODG00000017730	×	ENSSHAG00000003313	×
FATP4	ENSG00000167114	ENSPTRG00000021425	ENSGGOG00000014793	ENSPPYG00000019652	ENSNLEG00000017562	ENSMMUG00000014148	ENSCJAG00000020016	ENSTSYG00000002947	ENSOGAG00000001440	ENSMICG00000017637	ENSTBEG00000001186	ENSMUSG00000059316	ENSRNOG00000014369	ENSDORG00000016224	ENSCPOG00000004570	ENSSTOG00000025200	ENSOCUG00000008838	ENSOPRG00000002022	ENSBTAG00000015436	ENSTTRG00000016488	ENSSSCG00000005648	ENSVPAG00000007920	ENSECAG00000011716	ENSCAFG00000020063	ENSAMEG00000015422	ENSFCAG00000005841	ENSMPUG00000013194	×	ENSPVAG00000001226	ENSEEUG00000012909	×	ENSLAFG00000002177	ENSPCAG00000015172	ENSETEG00000017441	ENSDNOG00000025704	ENSCHOG00000003966	ENSMODG00000005970	ENSMEUG00000014122	ENSSHAG00000000050	×
ABHD5	ENSG00000011198	ENSPTRG00000014812	ENSGGOG00000004874	ENSPPYG00000013964	ENSNLEG00000005918	ENSMMUG00000001031	ENSCJAG00000001747	ENSTSYG00000012877	ENSOGAG00000014017	ENSMICG00000012063	ENSTBEG00000010649	ENSMUSG00000032540	ENSRNOG00000000221	ENSDORG00000003979	ENSCPOG00000005645	ENSSTOG00000002083	ENSOCUG00000006495	ENSOPRG00000003692	ENSBTAG00000008416	ENSTTRG00000017176	ENSSSCG00000011297	ENSVPAG00000006430	ENSECAG00000022063	ENSCAFG00000004453	ENSAMEG00000015600	ENSFCAG00000008874	ENSMPUG00000012931	ENSMLUG00000001034	ENSPVAG00000016238	ENSEEUG00000004779	ENSSARG00000002341	ENSLAFG00000008448	ENSPCAG00000005448	ENSETEG00000012926	ENSDNOG00000019952	ENSCHOG00000013127	ENSMODG00000015241	×	ENSSHAG00000018261	ENSOANG00000010081
AMPK(PPKAA2)	ENSG00000162409	ENSPTRG00000000788	ENSGGOG00000009076	ENSPPYG00000001303	ENSNLEG00000014678	ENSMMUG00000010406	ENSCJAG00000015889	ENSTSYG00000011871	ENSOGAG00000002715	ENSMICG00000012632	×	ENSMUSG00000028518	ENSRNOG00000007706	ENSDORG00000009718	ENSCPOG00000009969	ENSSTOG00000010330	ENSOCUG00000004942	ENSOPRG00000005750	ENSBTAG00000018747	ENSTTRG00000003822	ENSSSCG00000003837	ENSVPAG00000003556	ENSECAG00000012967	ENSCAFG00000018961	ENSAMEG00000017253	ENSFCAG00000003080	ENSMPUG00000007247	ENSMLUG00000014258	ENSPVAG00000007659	ENSEEUG00000008581	ENSSARG00000011279	ENSLAFG00000012783	ENSPCAG00000003658	ENSETEG00000016577	ENSDNOG00000015734	×	ENSMODG00000003591	×	ENSSHAG00000008759	ENSOANG00000011385
CAV1	ENSG00000162409	ENSPTRG00000000788	ENSGGOG00000009076	ENSPPYG00000001303	ENSNLEG00000014678	ENSMMUG00000010406	ENSCJAG00000015889	×	ENSOGAG00000002715	ENSMICG00000012632	×	ENSMUSG00000028518	ENSRNOG00000007706	ENSDORG00000009718	ENSCPOG00000009969	ENSSTOG00000010330	ENSOCUG00000004942	ENSOPRG00000005750	ENSBTAG00000018747	ENSTTRG00000003822	ENSSSCG00000003837	ENSVPAG00000003556	ENSECAG00000012967	ENSCAFG00000018961	ENSAMEG00000017253	ENSFCAG00000003080	ENSMPUG00000007247	×	ENSPVAG00000007659	×	ENSSARG00000011279	ENSLAFG00000012783	ENSPCAG00000003658	ENSETEG00000016577	ENSDNOG00000015734	ENSCHOG00000009772	ENSMODG00000003591	×	ENSSHAG00000008759	×
CIDEA	ENSG00000176194	×	ENSGGOG00000004573	ENSPPYG00000008992	ENSNLEG00000008938	ENSMMUG00000021126	ENSCJAG00000004814	ENSTSYG00000000807	ENSOGAG00000006137	ENSMICG00000007492	ENSTBEG00000009418	ENSMUSG00000024526	ENSRNOG00000018505	×	ENSCPOG00000025515	×	ENSOCUG00000011380	ENSOPRG00000005151	×	ENSTTRG00000003702	×	ENSVPAG00000000497	ENSECAG00000026894	ENSCAFG00000018828	ENSAMEG00000012736	ENSFCAG00000006464	ENSMPUG00000004512	ENSMLUG00000011194	ENSPVAG00000014184	ENSEEUG00000011434	×	ENSLAFG00000002745	×	ENSETEG00000006691	×	ENSCHOG00000009255	ENSMODG00000021430	ENSMEUG00000000483	ENSSHAG00000005567	ENSOANG00000005817
LXRa(NR1H3)	ENSG00000025434	ENSPTRG00000003560	ENSGGOG00000008583	ENSPPYG00000003309	ENSNLEG00000014458	ENSMMUG00000015598	ENSCJAG00000020019	ENSTSYG00000001532	ENSOGAG00000012410	ENSMICG00000007066	ENSTBEG00000000492	ENSMUSG00000002108	ENSRNOG00000013172	ENSDORG00000007747	ENSCPOG00000013362	ENSSTOG00000007611	ENSOCUG00000002095	ENSOPRG00000009497	ENSBTAG00000010681	ENSTTRG00000014149	ENSSSCG00000013241	ENSVPAG00000011840	ENSECAG00000015726	ENSCAFG00000008824	ENSAMEG00000007298	ENSFCAG00000002528	ENSMPUG00000004787	ENSMLUG00000017646	ENSPVAG00000007321	ENSEEUG00000003283	ENSSARG00000002403	ENSLAFG00000009267	ENSPCAG00000016194	ENSETEG00000000415	ENSDNOG00000011206	ENSCHOG00000001621	×	ENSMEUG00000012312	ENSSHAG00000017152	ENSOANG00000006250
LXRb(NR1H2)	ENSG00000131408	ENSPTRG00000011337	ENSGGOG00000005607	ENSPPYG00000010280	ENSNLEG00000005616	ENSMMUG00000023418	ENSCJAG00000004439	×	ENSOGAG00000012593	ENSMICG00000002174	ENSTBEG00000006715	ENSMUSG00000060601	ENSRNOG00000019812	ENSDORG00000001148	ENSCPOG00000002835	ENSSTOG00000011725	ENSOCUG00000027789	ENSOPRG00000009918	ENSBTAG00000003264	ENSTTRG00000002416	ENSSSCG00000003211	×	ENSECAG00000020882	ENSCAFG00000003338	ENSAMEG00000013215	ENSFCAG00000009177	ENSMPUG00000001934	ENSMLUG00000004897	ENSPVAG00000002570	ENSEEUG00000010989	ENSSARG00000005452	ENSLAFG00000008751	ENSPCAG00000000352	ENSETEG00000018821	ENSDNOG00000024340	×	×	ENSMEUG00000002853	×	×
MLXIPL(ChREBP)	ENSG00000009950	ENSPTRG00000019274	ENSGGOG00000016962	ENSPPYG00000017501	×	×	×	×	ENSOGAG00000015010	×	×	×	ENSRNOG00000046171	ENSDORG00000012167	ENSCPOG00000010276	ENSSTOG00000027367	×	ENSOPRG00000002458	ENSBTAG00000009153	ENSTTRG00000016482	ENSSSCG00000007710	×	ENSECAG00000021590	ENSCAFG00000012970	ENSAMEG00000011254	ENSFCAG00000004749	ENSMPUG00000016074	ENSMLUG00000005594	ENSPVAG00000016410	ENSEEUG00000007958	×	ENSLAFG00000000706	ENSPCAG00000010393	ENSETEG00000008859	ENSDNOG00000003718	×	×	×	×	×
PLIN3	ENSG00000105355	ENSPTRG00000010324	ENSGGOG00000015057	ENSPPYG00000009419	ENSNLEG00000013389	ENSMMUG00000014816	ENSCJAG00000017442	×	ENSOGAG00000007697	ENSMICG00000005543	×	ENSMUSG00000024197	×	×	ENSCPOG00000025267	ENSSTOG00000027863	×	ENSOPRG00000002838	ENSBTAG00000011805	ENSTTRG00000015492	ENSSSCG00000029581	×	ENSECAG00000009572	ENSCAFG00000018942	ENSAMEG00000003439	ENSFCAG00000010142	ENSMPUG00000005259	ENSMLUG00000011457	ENSPVAG00000002973	×	ENSSARG00000011497	ENSLAFG00000028860	×	×	×	×	ENSMODG00000001081	ENSMEUG00000013679	ENSSHAG00000002034	×
PLIN4	ENSG00000167676	ENSPTRG00000010313	ENSGGOG00000016988	ENSPPYG00000009409	×	ENSMMUG00000022656	ENSCJAG00000017544	×	×	ENSMICG00000000326	×	ENSMUSG00000002831	ENSRNOG00000047046	ENSDORG00000014231	×	ENSSTOG00000007415	×	ENSOPRG00000015007	ENSBTAG00000015690	ENSTTRG00000001719	ENSSSCG00000013512	×	×	ENSCAFG00000015323	ENSAMEG00000001943	ENSFCAG00000006286	×	ENSMLUG00000011432	×	×	×	ENSLAFG00000000789	×	×	×	×	ENSMODG00000000998	ENSMEUG00000015395	×	×
PLIN5	ENSG00000214456	ENSPTRG00000034480	×	ENSPPYG00000009410	ENSNLEG00000013304	×	ENSCJAG00000017538	×	ENSOGAG00000034372	×	×	ENSMUSG00000011305	ENSRNOG00000047860	ENSDORG00000014234	×	ENSSTOG00000022250	×	ENSOPRG00000018900	ENSBTAG00000038464	ENSTTRG00000001722	ENSSSCG00000013513	×	×	ENSCAFG00000019018	ENSAMEG00000001928	ENSFCAG00000018948	ENSMPUG00000005099	ENSMLUG00000025752	ENSPVAG00000012929	×	×	ENSLAFG00000020616	ENSPCAG00000010287	×	×	×	ENSMODG00000001016	×	×	×
DGKA	ENSG00000065357	ENSPTRG00000005068	ENSGGOG00000014039	ENSPPYG00000004636	ENSNLEG00000017579	ENSMMUG00000018814	ENSCJAG00000007591	ENSTSYG00000014403	ENSOGAG00000007039	ENSMICG00000010975	ENSTBEG00000004290	ENSMUSG00000025357	ENSRNOG00000022943	ENSDORG00000005880	ENSCPOG00000009927	ENSSTOG00000000291	ENSOCUG00000021918	ENSOPRG00000007807	ENSBTAG00000004018	ENSTTRG00000014975	×	ENSVPAG00000009519	ENSECAG00000011968	ENSCAFG00000000078	ENSAMEG00000003094	ENSFCAG00000013969	ENSMPUG00000000935	ENSMLUG00000003590	ENSPVAG00000011438	ENSEEUG00000013636	ENSSARG00000012703	ENSLAFG00000017993	ENSPCAG00000010127	ENSETEG00000010592	ENSDNOG00000016947	ENSCHOG00000001791	×	ENSMEUG00000005523	ENSSHAG00000008095	×
DGKB	ENSG00000136267	ENSPTRG00000018944	ENSGGOG00000013766	ENSPPYG00000017771	ENSNLEG00000016331	ENSMMUG00000020418	ENSCJAG00000000897	ENSTSYG00000004783	ENSOGAG00000003013	ENSMICG00000006113	ENSTBEG00000008702	ENSMUSG00000036095	ENSRNOG00000030771	ENSDORG00000002719	ENSCPOG00000003805	×	ENSOCUG00000014076	ENSOPRG00000012413	ENSBTAG00000021905	ENSTTRG00000013420	×	ENSVPAG00000007735	ENSECAG00000000310	ENSCAFG00000002402	ENSAMEG00000016332	ENSFCAG00000009096	ENSMPUG00000014037	ENSMLUG00000011308	ENSPVAG00000000775	ENSEEUG00000010541	ENSSARG00000002375	ENSLAFG00000014322	ENSPCAG00000014866	ENSETEG00000012842	ENSDNOG00000005678	ENSCHOG00000005949	×	×	×	×
DGKE	ENSG00000153933	ENSPTRG00000009431	ENSGGOG00000011783	ENSPPYG00000008250	ENSNLEG00000008013	ENSMMUG00000005789	ENSCJAG00000013909	ENSTSYG00000007536	ENSOGAG00000003866	ENSMICG00000000649	ENSTBEG00000003117	ENSMUSG00000000276	ENSRNOG00000002338	ENSDORG00000004135	ENSCPOG00000011459	×	ENSOCUG00000012800	ENSOPRG00000006085	ENSBTAG00000004449	ENSTTRG00000008957	ENSSSCG00000017615	ENSVPAG00000008608	ENSECAG00000021851	ENSCAFG00000017384	ENSAMEG00000002793	ENSFCAG00000025488	ENSMPUG00000015391	×	ENSPVAG00000011137	ENSEEUG00000009019	ENSSARG00000009129	ENSLAFG00000006556	ENSPCAG00000005057	ENSETEG00000013264	ENSDNOG00000004846	ENSCHOG00000009386	ENSMODG00000014818	ENSMEUG00000014317	ENSSHAG00000001405	ENSOANG00000010294
DGKG	ENSG00000058866	ENSPTRG00000015710	ENSGGOG00000012909	ENSPPYG00000014377	ENSNLEG00000006537	ENSMMUG00000021972	ENSCJAG00000014637	×	ENSOGAG00000005396	ENSMICG00000009259	×	ENSMUSG00000022861	ENSRNOG00000001796	ENSDORG00000014361	ENSCPOG00000010104	ENSSTOG00000006763	ENSOCUG00000005238	×	ENSBTAG00000005091	ENSTTRG00000002746	×	×	ENSECAG00000019230	ENSCAFG00000013503	ENSAMEG00000016688	ENSFCAG00000005036	ENSMPUG00000003178	ENSMLUG00000004459	ENSPVAG00000012789	ENSEEUG00000002180	ENSSARG00000006499	ENSLAFG00000013566	ENSPCAG00000004548	×	ENSDNOG00000002782	ENSCHOG00000006352	ENSMODG00000023132	ENSMEUG00000014331	×	×
DGKH	ENSG00000102780	ENSPTRG00000005823	ENSGGOG00000000410	ENSPPYG00000005318	ENSNLEG00000001525	ENSMMUG00000023076	ENSCJAG00000017656	ENSTSYG00000008052	ENSOGAG00000008503	ENSMICG00000017492	ENSTBEG00000002181	ENSMUSG00000034731	ENSRNOG00000010065	ENSDORG00000005024	ENSCPOG00000006087	ENSSTOG00000010056	ENSOCUG00000015981	ENSOPRG00000006528	ENSBTAG00000013879	ENSTTRG00000009046	ENSSSCG00000009431	ENSVPAG00000010298	ENSECAG00000000237	ENSCAFG00000004733	ENSAMEG00000008800	ENSFCAG00000005292	ENSMPUG00000001760	ENSMLUG00000016820	ENSPVAG00000012820	ENSEEUG00000007702	ENSSARG00000013673	ENSLAFG00000009623	ENSPCAG00000009918	ENSETEG00000017001	ENSDNOG00000025490	ENSCHOG00000008592	ENSMODG00000014844	×	ENSSHAG00000001014	ENSOANG00000004633
DGKI	ENSG00000157680	ENSPTRG00000019736	ENSGGOG00000010790	×	ENSNLEG00000013659	ENSMMUG00000016831	ENSCJAG00000012805	ENSTSYG00000004709	ENSOGAG00000010837	ENSMICG00000003946	ENSTBEG00000002812	ENSMUSG00000038665	ENSRNOG00000026705	ENSDORG00000006104	ENSCPOG00000008861	ENSSTOG00000001328	ENSOCUG00000010264	ENSOPRG00000015653	ENSBTAG00000019980	ENSTTRG00000000071	×	ENSVPAG00000009474	ENSECAG00000001834	ENSCAFG00000003373	ENSAMEG00000018062	ENSFCAG00000015566	ENSMPUG00000003970	ENSMLUG00000003064	ENSPVAG00000004693	ENSEEUG00000008888	ENSSARG00000010310	ENSLAFG00000008459	ENSPCAG00000002183	ENSETEG00000011625	ENSDNOG00000003230	ENSCHOG00000009825	ENSMODG00000013890	ENSMEUG00000000938	ENSSHAG00000007895	ENSOANG00000005017
DGKQ	ENSG00000145214	×	ENSGGOG00000010295	ENSPPYG00000014513	ENSNLEG00000000967	ENSMMUG00000017222	ENSCJAG00000001866	×	ENSOGAG00000015595	ENSMICG00000012917	ENSTBEG00000013768	ENSMUSG00000004815	ENSRNOG00000024112	ENSDORG00000008460	ENSCPOG00000002313	ENSSTOG00000014572	×	ENSOPRG00000006208	ENSBTAG00000017240	ENSTTRG00000011281	×	×	ENSECAG00000022309	ENSCAFG00000016708	ENSAMEG00000016800	ENSFCAG00000012659	ENSMPUG00000011237	×	ENSPVAG00000007859	×	ENSSARG00000005924	ENSLAFG00000004169	ENSPCAG00000000857	×	×	×	ENSMODG00000004482	ENSMEUG00000009630	ENSSHAG00000014960	ENSOANG00000011402
DGKZ	ENSG00000149091	ENSPTRG00000003545	ENSGGOG00000011849	ENSPPYG00000003323	ENSNLEG00000014014	ENSMMUG00000021446	ENSCJAG00000011773	×	ENSOGAG00000002350	ENSMICG00000006865	ENSTBEG00000013030	ENSMUSG00000040479	ENSRNOG00000017737	ENSDORG00000008377	ENSCPOG00000009636	ENSSTOG00000012704	×	ENSOPRG00000009363	ENSBTAG00000013636	ENSTTRG00000016516	ENSSSCG00000013259	×	ENSECAG00000018796	ENSCAFG00000009248	ENSAMEG00000006657	ENSFCAG00000013634	ENSMPUG00000005616	ENSMLUG00000009836	ENSPVAG00000006429	ENSEEUG00000002633	×	ENSLAFG00000015107	ENSPCAG00000008577	ENSETEG00000016701	ENSDNOG00000024292	×	ENSMODG00000015040	ENSMEUG00000015715	×	ENSOANG00000003635
FAT(CD36)	ENSG00000135218	ENSPTRG00000019346	ENSGGOG00000006115	ENSPPYG00000017862	ENSNLEG00000014698	×	ENSCJAG00000003269	ENSTSYG00000004667	ENSOGAG00000016466	×	ENSTBEG00000010629	ENSMUSG00000002944	×	ENSDORG00000003925	ENSCPOG00000000503	ENSSTOG00000008485	ENSOCUG00000002492	ENSOPRG00000015601	×	ENSTTRG00000001150	×	ENSVPAG00000001789	ENSECAG00000015229	ENSCAFG00000006401	ENSAMEG00000016224	ENSFCAG00000024268	ENSMPUG00000018290	ENSMLUG00000024832	ENSPVAG00000006006	ENSEEUG00000015618	×	ENSLAFG00000011088	ENSPCAG00000003301	ENSETEG00000010908	ENSDNOG00000016575	×	ENSMODG00000017083	ENSMEUG00000011339	ENSSHAG00000008512	ENSOANG00000003487
PLCB1	ENSG00000182621	ENSPTRG00000013241	ENSGGOG00000010674	ENSPPYG00000010700	ENSNLEG00000014158	ENSMMUG00000004313	ENSCJAG00000021317	ENSTSYG00000009559	ENSOGAG00000006606	ENSMICG00000006563	ENSTBEG00000002838	ENSMUSG00000051177	ENSRNOG00000004810	ENSDORG00000007949	ENSCPOG00000006870	ENSSTOG00000016167	ENSOCUG00000007339	ENSOPRG00000008190	ENSBTAG00000008338	ENSTTRG00000009626	ENSSSCG00000007056	ENSVPAG00000002378	ENSECAG00000021224	ENSCAFG00000005856	ENSAMEG00000002350	ENSFCAG00000014951	ENSMPUG00000006415	×	ENSPVAG00000015939	ENSEEUG00000014269	ENSSARG00000003251	ENSLAFG00000002529	ENSPCAG00000011203	ENSETEG00000009566	ENSDNOG00000002872	ENSCHOG00000001665	ENSMODG00000004415	ENSMEUG00000012627	ENSSHAG00000015582	ENSOANG00000008416
PLCB2	ENSG00000137841	ENSPTRG00000006916	ENSGGOG00000000759	×	ENSNLEG00000002796	ENSMMUG00000020535	ENSCJAG00000020865	×	ENSOGAG00000009806	ENSMICG00000007700	ENSTBEG00000010599	ENSMUSG00000040061	×	ENSDORG00000008371	ENSCPOG00000013001	ENSSTOG00000024919	ENSOCUG00000006540	ENSOPRG00000006914	ENSBTAG00000019079	ENSTTRG00000000043	ENSSSCG00000004779	×	ENSECAG00000020647	ENSCAFG00000009036	ENSAMEG00000017089	×	ENSMPUG00000008404	ENSMLUG00000008221	ENSPVAG00000005730	ENSEEUG00000015644	ENSSARG00000004769	ENSLAFG00000011725	ENSPCAG00000000491	×	ENSDNOG00000004412	×	ENSMODG00000000528	ENSMEUG00000003129	ENSSHAG00000013405	×
PLCB3	ENSG00000149782	ENSPTRG00000003828	ENSGGOG00000012218	ENSPPYG00000003111	ENSNLEG00000004895	ENSMMUG00000012948	ENSCJAG00000018081	×	ENSOGAG00000007150	ENSMICG00000016970	ENSTBEG00000009025	ENSMUSG00000024960	ENSRNOG00000021150	ENSDORG00000001633	ENSCPOG00000021694	ENSSTOG00000008397	×	×	ENSBTAG00000012510	ENSTTRG00000010271	ENSSSCG00000013034	ENSVPAG00000009477	ENSECAG00000011700	ENSCAFG00000014542	ENSAMEG00000017993	ENSFCAG00000000507	ENSMPUG00000012959	ENSMLUG00000006981	ENSPVAG00000017121	ENSEEUG00000002979	x	ENSLAFG00000009090	ENSPCAG00000000982	×	ENSDNOG00000018999	×	ENSMODG00000006783	ENSMEUG00000004985	x	ENSOANG00000012840
PLCB4	ENSG00000101333	ENSPTRG00000013242	ENSGGOG00000008419	ENSPPYG00000010701	ENSNLEG00000014256	ENSMMUG00000001012	ENSCJAG00000021323	ENSTSYG00000008506	ENSOGAG00000007259	ENSMICG00000006586	ENSTBEG00000005467	ENSMUSG00000039943	ENSRNOG00000033119	ENSDORG00000015276	ENSCPOG00000000458	×	ENSOCUG00000010755	ENSOPRG00000008234	ENSBTAG00000013116	ENSTTRG00000013946	ENSSSCG00000007058	ENSVPAG00000007245	ENSECAG00000012335	ENSCAFG00000005760	ENSAMEG00000002450	ENSFCAG00000005949	ENSMPUG00000006431	ENSMLUG00000012488	ENSPVAG00000010079	ENSEEUG00000001355	ENSSARG00000002645	ENSLAFG00000006301	ENSPCAG00000011548	ENSETEG00000007482	ENSDNOG00000006377	ENSCHOG00000012235	ENSMODG00000004697	ENSMEUG00000006253	ENSSHAG00000012910	ENSOANG00000008418
PLCD3	ENSG00000161714	×	ENSGGOG00000014717	ENSPPYG00000008313	ENSNLEG00000005078	ENSMMUG00000013587	×	×	ENSOGAG00000031628	ENSMICG00000016661	ENSTBEG00000012448	ENSMUSG00000020937	ENSRNOG00000003033	ENSDORG00000014726	ENSCPOG00000007126	ENSSTOG00000009418	ENSOCUG00000017161	ENSOPRG00000012355	ENSBTAG00000006052	ENSTTRG00000006273	ENSSSCG00000017338	×	ENSECAG00000020338	ENSCAFG00000013924	ENSAMEG00000018398	ENSFCAG00000005473	ENSMPUG00000008709	ENSMLUG00000000073	ENSPVAG00000016166	×	×	ENSLAFG00000022912	ENSPCAG00000015581	ENSETEG00000019364	ENSDNOG00000008883	×	ENSMODG00000011222	ENSMEUG00000016697	ENSSHAG00000010634	×
PLCD4	ENSG00000115556	ENSPTRG00000012922	×	ENSPPYG00000013177	ENSNLEG00000008756	ENSMMUG00000009626	×	ENSTSYG00000007128	ENSOGAG00000004178	ENSMICG00000005159	×	ENSMUSG00000026173	ENSRNOG00000016361	ENSDORG00000004704	ENSCPOG00000015123	ENSSTOG00000006406	ENSOCUG00000001986	ENSOPRG00000005972	ENSBTAG00000003809	ENSTTRG00000010805	×	ENSVPAG00000012273	ENSECAG00000012582	ENSCAFG00000014832	ENSAMEG00000002833	ENSFCAG00000004152	ENSMPUG00000016538	ENSMLUG00000001505	ENSPVAG00000017153	ENSEEUG00000013083	ENSSARG00000012082	ENSLAFG00000012296	ENSPCAG00000011307	ENSETEG00000007346	×	×	ENSMODG00000015407	ENSMEUG00000015664	ENSSHAG00000015736	×
PLCE1	ENSG00000138193	ENSPTRG00000002775	ENSGGOG00000007807	ENSPPYG00000002499	ENSNLEG00000012910	ENSMMUG00000001608	ENSCJAG00000015641	ENSTSYG00000005939	ENSOGAG00000008992	ENSMICG00000005545	ENSTBEG00000007657	ENSMUSG00000024998	ENSRNOG00000014276	ENSDORG00000011803	ENSCPOG00000009723	ENSSTOG00000014154	ENSOCUG00000001816	ENSOPRG00000013240	ENSBTAG00000018966	ENSTTRG00000013220	ENSSSCG00000010483	ENSVPAG00000010112	ENSECAG00000022823	ENSCAFG00000007985	ENSAMEG00000013653	ENSFCAG00000006259	ENSMPUG00000017136	ENSMLUG00000016487	ENSPVAG00000014289	ENSEEUG00000003297	ENSSARG00000003946	ENSLAFG00000001710	ENSPCAG00000001492	ENSETEG00000016146	ENSDNOG00000016988	ENSCHOG00000007701	ENSMODG00000005750	ENSMEUG00000016433	ENSSHAG00000015174	×
PLCG1	ENSG00000124181	ENSPTRG00000013500	ENSGGOG00000007808	ENSPPYG00000011011	ENSNLEG00000006479	ENSMMUG00000005905	ENSCJAG00000018013	ENSTSYG00000004168	ENSOGAG00000013346	ENSMICG00000007095	ENSTBEG00000002711	ENSMUSG00000016933	ENSRNOG00000016340	ENSDORG00000012133	ENSCPOG00000025138	ENSSTOG00000011653	ENSOCUG00000008231	ENSOPRG00000014879	ENSBTAG00000017584	ENSTTRG00000002679	ENSSSCG00000007356	×	ENSECAG00000021031	ENSCAFG00000009082	ENSAMEG00000009575	ENSFCAG00000009032	ENSMPUG00000017700	ENSMLUG00000010166	ENSPVAG00000004531	ENSEEUG00000000636	ENSSARG00000005321	ENSLAFG00000004405	ENSPCAG00000007110	ENSETEG00000006449	ENSDNOG00000009471	×	ENSMODG00000000626	ENSMEUG00000012344	×	×
PLCG2	ENSG00000197943	ENSPTRG00000008395	ENSGGOG00000017132	ENSPPYG00000007589	ENSNLEG00000010678	ENSMMUG00000005334	ENSCJAG00000016515	ENSTSYG00000014024	×	ENSMICG00000015143	ENSTBEG00000012518	ENSMUSG00000034330	ENSRNOG00000013676	ENSDORG00000016026	ENSCPOG00000002213	×	ENSOCUG00000013105	ENSOPRG00000003571	ENSBTAG00000002103	ENSTTRG00000006798	×	ENSVPAG00000000730	ENSECAG00000000291	ENSCAFG00000019989	ENSAMEG00000014051	ENSFCAG00000004987	ENSMPUG00000009243	ENSMLUG00000014908	ENSPVAG00000016194	ENSEEUG00000009326	×	ENSLAFG00000001815	ENSPCAG00000014438	ENSETEG00000015351	ENSDNOG00000001166	ENSCHOG00000004282	×	×	×	ENSOANG00000011330
PLCH1	ENSG00000114805	ENSPTRG00000015551	ENSGGOG00000009552	ENSPPYG00000014225	ENSNLEG00000003776	ENSMMUG00000018341	ENSCJAG00000000917	ENSTSYG00000007326	ENSOGAG00000031120	ENSMICG00000006567	ENSTBEG00000003513	ENSMUSG00000036834	ENSRNOG00000009955	ENSDORG00000009727	ENSCPOG00000004751	ENSSTOG00000000090	ENSOCUG00000009260	×	ENSBTAG00000008307	ENSTTRG00000014793	ENSSSCG00000026718	ENSVPAG00000008474	ENSECAG00000016623	ENSCAFG00000008746	ENSAMEG00000002608	ENSFCAG00000012834	ENSMPUG00000002757	×	ENSPVAG00000007208	ENSEEUG00000010172	×	ENSLAFG00000001248	ENSPCAG00000012034	ENSETEG00000013181	ENSDNOG00000008919	ENSCHOG00000008304	ENSMODG00000015790	ENSMEUG00000009738	×	ENSOANG00000012464
PLCH2	ENSG00000149527	ENSPTRG00000000051	ENSGGOG00000010243	ENSPPYG00000001978	ENSNLEG00000000217	ENSMMUG00000014682	ENSCJAG00000002498	×	ENSOGAG00000010474	ENSMICG00000001008	ENSTBEG00000011808	ENSMUSG00000029055	ENSRNOG00000014226	ENSDORG00000002772	ENSCPOG00000019364	ENSSTOG00000026564	×	ENSOPRG00000008631	ENSBTAG00000002464	ENSTTRG00000003766	ENSSSCG00000029744	×	×	ENSCAFG00000019405	ENSAMEG00000013357	ENSFCAG00000009520	ENSMPUG00000007665	×	ENSPVAG00000009169	ENSEEUG00000007925	×	ENSLAFG00000031674	ENSPCAG00000000831	×	×	×	×	ENSMEUG00000000636	×	×
PLCZ1	ENSG00000139151	ENSPTRG00000004742	ENSGGOG00000004982	ENSPPYG00000004341	ENSNLEG00000004405	ENSMMUG00000022175	ENSCJAG00000007242	ENSTSYG00000013395	ENSOGAG00000002625	×	×	ENSMUSG00000030230	ENSRNOG00000008514	×	ENSCPOG00000006656	ENSSTOG00000010922	ENSOCUG00000014664	ENSOPRG00000011919	ENSBTAG00000013202	ENSTTRG00000002980	ENSSSCG00000000590	ENSVPAG00000008547	ENSECAG00000011373	ENSCAFG00000012538	ENSAMEG00000010581	ENSFCAG00000018855	ENSMPUG00000011440	ENSMLUG00000017203	ENSPVAG00000000636	ENSEEUG00000007040	ENSSARG00000003736	×	×	ENSETEG00000019756	ENSDNOG00000005186	ENSCHOG00000000872	ENSMODG00000017890	ENSMEUG00000002082	×	×
APOB	ENSG00000084674	ENSPTRG00000011699	ENSGGOG00000005179	ENSPPYG00000012612	ENSNLEG00000000598	ENSMMUG00000007692	ENSCJAG00000007533	ENSTSYG00000008308	ENSOGAG00000015084	ENSMICG00000011331	×	ENSMUSG00000020609	ENSRNOG00000005542	ENSDORG00000000916	ENSCPOG00000004931	ENSSTOG00000027598	ENSOCUG00000005329	ENSOPRG00000005634	ENSBTAG00000008505	ENSTTRG00000000080	×	ENSVPAG00000011343	ENSECAG00000008600	ENSCAFG00000003887	×	ENSFCAG00000029807	ENSMPUG00000013749	ENSMLUG00000007812	ENSPVAG00000015084	ENSEEUG00000005409	ENSSARG00000000026	ENSLAFG00000009232	ENSPCAG00000003865	ENSETEG00000001013	ENSDNOG00000005788	ENSCHOG00000012895	×	ENSMEUG00000004138	ENSSHAG00000002807	ENSOANG00000003378
ASP	ENSG00000125730	ENSPTRG00000010373	ENSGGOG00000013159	ENSPPYG00000009461	ENSNLEG00000016006	×	ENSCJAG00000016466	ENSTSYG00000001086	ENSOGAG00000002028	ENSMICG00000000921	×	ENSMUSG00000024164	ENSRNOG00000046834	ENSDORG00000009909	ENSCPOG00000004199	ENSSTOG00000003426	×	ENSOPRG00000005319	ENSBTAG00000017280	ENSTTRG00000005904	×	ENSVPAG00000006826	×	ENSCAFG00000018625	ENSAMEG00000007161	×	ENSMPUG00000006984	×	ENSPVAG00000017905	ENSEEUG00000003250	ENSSARG00000007395	ENSLAFG00000010462	ENSPCAG00000014476	ENSETEG00000013268	ENSDNOG00000014562	ENSCHOG00000013257	ENSMODG00000002143	ENSMEUG00000006258	×	ENSOANG00000006107
